# Supplementary material for: Evolutionary patterns of DNA base composition and correlation to polymorphisms in DNA repair systems
Source: Nucleic Acids Res. 2015 Mar 12;43(7):3614–25. doi: 10.1093/nar/gkv197 (PMC4402523; doi:10.1093/nar/gkv197)
Supplement: SUPPLEMENTARY DATA [file supp_gkv197_nar-03023-z-2014-File008.xlsx]

## Sheet: Sheet1
Tabel S1. Whole-genome level base composition across 2,210 sequenced genomes.
Genome	Source	Group	Genome size	[A]	[C]	[G]	[T]
Candidatus_Zinderia_insecticola_CARI_uid52459	GenBank	Bacteria	208564	0.43251	0.06885	0.06654	0.43211
Candidatus_Carsonella_ruddii_uid58773	GenBank	Bacteria	159662	0.41797	0.08456	0.08108	0.41639
plasmodium_falciparum	EMBL	Protist	23263391	0.40315	0.09665	0.09697	0.40323
Buchnera_aphidicola_Cc__Cinara_cedri__uid58579	GenBank	Bacteria	416380	0.40083	0.10013	0.10084	0.3982
b_aphidicola_cinara	EMBL	Bacteria	422434	0.40058	0.10039	0.10161	0.39742
Candidatus_Sulcia_muelleri_CARI_uid52535	GenBank	Bacteria	276511	0.40002	0.10255	0.10877	0.38865
Candidatus_Phytoplasma_mali_uid59087	GenBank	Bacteria	601943	0.39787	0.10293	0.11101	0.38819
Candidatus_Sulcia_muelleri_SMDSEM_uid59393	GenBank	Bacteria	276984	0.39203	0.10767	0.11828	0.38201
plasmodium_berghei	EMBL	Protist	18398150	0.39004	0.11101	0.11019	0.38876
Wigglesworthia_glossinidia_endosymbiont_of_Glossina_brevipalpis_uid57853	GenBank	Bacteria	697724	0.38812	0.11267	0.11212	0.38709
Candidatus_Sulcia_muelleri_GWSS_uid58943	GenBank	Bacteria	245530	0.38806	0.1103	0.11411	0.38753
dictyostelium_discoideum	EMBL	Protist	34111312	0.38797	0.1124	0.11193	0.38771
Candidatus_Sulcia_muelleri_DMIN_uid47075	GenBank	Bacteria	243933	0.3875	0.11067	0.11426	0.38757
Buchnera_aphidicola__Cinara_tujafilina__uid68101	GenBank	Bacteria	444925	0.38423	0.11501	0.11531	0.38545
Mycoplasma_capricolum_ATCC_27343_uid58525	GenBank	Bacteria	1010023	0.38289	0.11784	0.11986	0.3794
plasmodium_chabaudi	EMBL	Protist	18831909	0.3826	0.1187	0.11757	0.38114
Buchnera_aphidicola_Ua__Uroleucon_ambrosiae__uid158535	GenBank	Bacteria	615380	0.38212	0.12047	0.12089	0.37653
Mycoplasma_leachii_PG50_uid60849	GenBank	Bacteria	1008951	0.382	0.11807	0.11943	0.3805
Wigglesworthia_glossinidia_endosymbiont_of_Glossina_morsitans__Yale_colony__uid88075	GenBank	Bacteria	719535	0.37756	0.12406	0.12818	0.37021
Blattabacterium__Cryptocercus_punctulatus__Cpu_uid81083	GenBank	Bacteria	605745	0.37736	0.11559	0.12288	0.38418
Mycoplasma_mycoides_SC_PG1_uid58031	GenBank	Bacteria	1211703	0.37674	0.12056	0.11909	0.38361
s_ratti	wombase	Invertebrate	52627365	0.37529	0.12475	0.12467	0.37529
b_aphidicola_schizaphis	EMBL	Bacteria	654174	0.37492	0.12523	0.12828	0.37158
Buchnera_aphidicola_Sg__Schizaphis_graminum__uid57913	GenBank	Bacteria	641454	0.37478	0.12533	0.12798	0.37192
Mycoplasma_mobile_163K_uid58077	GenBank	Bacteria	777079	0.37455	0.12524	0.12427	0.37594
Buchnera_aphidicola_Ak__Acyrthosiphon_kondoi__uid158533	GenBank	Bacteria	641794	0.37408	0.1275	0.12908	0.36934
Ureaplasma_parvum_serovar_3_ATCC_27815_uid58887	GenBank	Bacteria	751679	0.37306	0.12552	0.12944	0.37197
Ureaplasma_parvum_serovar_3_ATCC_700970_uid57711	GenBank	Bacteria	751719	0.37297	0.12557	0.12943	0.37203
Mycoplasma_mycoides_capri_LC_95010_uid66189	GenBank	Bacteria	1153998	0.37291	0.12145	0.11671	0.38894
b_aphidicola_baizongia	EMBL	Bacteria	618379	0.37135	0.12653	0.12688	0.37524
Buchnera_aphidicola_Bp__Baizongia_pistaciae__uid57827	GenBank	Bacteria	615980	0.37115	0.12658	0.12684	0.37543
Mycoplasma_hyorhinis_GDL_1_uid87003	GenBank	Bacteria	837480	0.37097	0.13042	0.12864	0.36996
b_aphidicola_tokyo_1998	EMBL	Bacteria	655725	0.3709	0.13077	0.13288	0.36545
Buchnera_aphidicola_JF99__Acyrthosiphon_pisum__uid158847	GenBank	Bacteria	641716	0.37085	0.1307	0.13216	0.36628
Buchnera_aphidicola_5A__Acyrthosiphon_pisum__uid59285	GenBank	Bacteria	642122	0.37084	0.13068	0.13217	0.36631
Buchnera_aphidicola_Tuc7__Acyrthosiphon_pisum__uid59283	GenBank	Bacteria	641895	0.37082	0.13076	0.13216	0.36625
Buchnera_aphidicola_LL01__Acyrthosiphon_pisum__uid158843	GenBank	Bacteria	641799	0.37075	0.13077	0.1322	0.36627
Buchnera_aphidicola_TLW03__Acyrthosiphon_pisum__uid158849	GenBank	Bacteria	641770	0.37075	0.1308	0.13218	0.36627
Buchnera_aphidicola_APS__Acyrthosiphon_pisum__uid57805	GenBank	Bacteria	640681	0.37073	0.13083	0.13229	0.36614
Buchnera_aphidicola_JF98__Acyrthosiphon_pisum__uid158845	GenBank	Bacteria	641769	0.37062	0.13089	0.13234	0.36614
Mycoplasma_penetrans_HF_2_uid57729	GenBank	Bacteria	1358633	0.37049	0.12849	0.12869	0.37234
Mycoplasma_pulmonis_UAB_CTIP_uid61569	GenBank	Bacteria	963879	0.36984	0.13331	0.13305	0.3638
Mycoplasma_hyorhinis_HUB_1_uid51695	GenBank	Bacteria	839615	0.36961	0.13037	0.12846	0.37155
Ureaplasma_urealyticum_serovar_10_ATCC_33699_uid59011	GenBank	Bacteria	874478	0.36819	0.1271	0.13065	0.37406
Streptobacillus_moniliformis_DSM_12112_uid41863	GenBank	Bacteria	1662578	0.36713	0.1326	0.13055	0.36973
Mycoplasma_fermentans_JER_uid53543	GenBank	Bacteria	977523	0.36679	0.13431	0.13515	0.36375
Mycoplasma_hominis_ATCC_23114_uid41875	GenBank	Bacteria	665445	0.36664	0.13444	0.13674	0.36218
Arcobacter_L_uid158135	GenBank	Bacteria	2945673	0.36626	0.13389	0.13174	0.3681
Arcobacter_butzleri_RM4018_uid58557	GenBank	Bacteria	2341251	0.36588	0.1356	0.13485	0.36366
Mycoplasma_fermentans_M64_uid62099	GenBank	Bacteria	1118751	0.36586	0.13523	0.13337	0.36555
Brachyspira_hyodysenteriae_WA1_uid59291	GenBank	Bacteria	3000694	0.36551	0.13421	0.13642	0.36387
Candidatus_Blochmannia_vafer_BVAF_uid62083	GenBank	Bacteria	722585	0.3653	0.13367	0.14141	0.35962
Methanosphaera_stadtmanae_DSM_3091_uid58407	GenBank	Bacteria	1767403	0.36508	0.13907	0.13727	0.35859
b_recurrentis	EMBL	Bacteria	1242160	0.365	0.1382	0.13705	0.35974
Clostridium_botulinum_E3_Alaska_E43_uid59157	GenBank	Bacteria	3659644	0.36473	0.13552	0.13809	0.36165
Arcobacter_butzleri_ED_1_uid158699	GenBank	Bacteria	2256675	0.36455	0.13625	0.13443	0.36478
Onion_yellows_phytoplasma_OY_M_uid58015	GenBank	Bacteria	853089	0.36451	0.13944	0.13816	0.35789
b_burgdorferi_dsm_4680	EMBL	Bacteria	1519799	0.36447	0.13804	0.14366	0.35383
Mycoplasma_putrefaciens_KS1_uid72481	GenBank	Bacteria	832603	0.36442	0.1341	0.13529	0.36619
Ehrlichia_ruminantium_Welgevonden_uid58243	GenBank	Bacteria	1512977	0.36442	0.13927	0.13552	0.36079
Candidatus_Blochmannia_floridanus_uid57999	GenBank	Bacteria	705557	0.36438	0.1319	0.14193	0.36179
Ehrlichia_ruminantium_Welgevonden_uid58013	GenBank	Bacteria	1516355	0.36437	0.13928	0.13551	0.36084
Blattabacterium__Mastotermes_darwiniensis__MADAR_uid77127	GenBank	Bacteria	587243	0.36422	0.14341	0.13138	0.36098
Ehrlichia_ruminantium_Gardel_uid58245	GenBank	Bacteria	1499920	0.36421	0.13928	0.13585	0.36067
Mesoplasma_florum_L1_uid58055	GenBank	Bacteria	793224	0.36405	0.13583	0.13438	0.36574
Clostridium_botulinum_B_Eklund_17B_uid59159	GenBank	Bacteria	3800327	0.36375	0.13653	0.13858	0.36113
m_hapla	wombase	Invertebrate	53017507	0.36335	0.13676	0.13728	0.36261
Mycoplasma_crocodyli_MP145_uid47087	GenBank	Bacteria	934369	0.36324	0.13411	0.13543	0.36722
Clostridium_difficile_BI1_uid158363	GenBank	Bacteria	300869	0.36308	0.13406	0.11593	0.38693
Aster_yellows_witches_broom_phytoplasma_AYWB_uid58297	GenBank	Bacteria	706569	0.36307	0.13345	0.13541	0.36807
b_burgdorferi_zs7	EMBL	Bacteria	1345489	0.36302	0.13771	0.14496	0.35431
Brachyspira_intermedia_PWS_A_uid158369	GenBank	Bacteria	3304788	0.36283	0.13658	0.13561	0.36498
pediculus_humanus	EMBL	Invertebrate	108367462	0.36217	0.1371	0.13758	0.36315
Marinitoga_piezophila_KA3_uid81629	GenBank	Bacteria	2231407	0.36179	0.14031	0.15124	0.34665
Blattabacterium__Periplaneta_americana__BPLAN_uid41287	GenBank	Bacteria	636994	0.36165	0.14584	0.13627	0.35624
Blattabacterium__Blattella_germanica__Bge_uid41533	GenBank	Bacteria	636850	0.36144	0.13158	0.13984	0.36714
Mycoplasma_conjunctivae_HRC_581_uid59325	GenBank	Bacteria	844775	0.36085	0.14184	0.14354	0.35377
b_duttonii	EMBL	Bacteria	1574881	0.36069	0.14221	0.13791	0.3592
Borrelia_recurrentis_A1_uid58793	GenBank	Bacteria	930981	0.36068	0.13894	0.13624	0.36414
b_afzelii	EMBL	Bacteria	1232503	0.36058	0.14013	0.1369	0.36239
b_garinii	EMBL	Bacteria	1226933	0.3602	0.1407	0.14035	0.35874
Clostridium_botulinum_BKT015925_uid66203	GenBank	Bacteria	2773157	0.36002	0.14167	0.14322	0.35508
Borrelia_duttonii_Ly_uid58791	GenBank	Bacteria	931674	0.35973	0.1387	0.13716	0.36441
Candidatus_Arthromitus_SFB_rat_Yit_uid73425	GenBank	Bacteria	1515556	0.35959	0.13917	0.14061	0.36062
Candidatus_Arthromitus_SFB_mouse_Yit_uid159517	GenBank	Bacteria	1586397	0.35919	0.13824	0.14283	0.35973
Brachyspira_murdochii_DSM_12563_uid48819	GenBank	Bacteria	3241804	0.35908	0.14005	0.13746	0.3634
Arcobacter_nitrofigilis_DSM_7299_uid49001	GenBank	Bacteria	3192235	0.3588	0.14182	0.14179	0.35759
Candidatus_Arthromitus_SFB_mouse_Japan_uid71379	GenBank	Bacteria	1620005	0.35848	0.13903	0.14357	0.35892
Fusobacterium_nucleatum_ATCC_25586_uid57885	GenBank	Bacteria	2174499	0.35843	0.13995	0.13156	0.37006
Clostridium_difficile_CD196_uid41017	GenBank	Bacteria	4110554	0.35822	0.14147	0.14417	0.35614
Clostridium_difficile_BI1_uid158363	GenBank	Bacteria	4118572	0.35804	0.14162	0.14446	0.35587
Candidatus_Phytoplasma_australiense_uid61641	GenBank	Bacteria	879959	0.35795	0.13672	0.13753	0.3678
Clostridium_novyi_NT_uid58643	GenBank	Bacteria	2547720	0.35795	0.14366	0.14489	0.3535
Clostridium_difficile_CF5_uid158359	GenBank	Bacteria	4159517	0.35794	0.14162	0.14375	0.35669
Brachyspira_pilosicoli_95_1000_uid50609	GenBank	Bacteria	2586443	0.35785	0.1402	0.13877	0.36318
Candidatus_Blochmannia_pennsylvanicus_BPEN_uid58329	GenBank	Bacteria	791654	0.35775	0.14819	0.14745	0.3466
Clostridium_difficile_M120_uid158361	GenBank	Bacteria	4047729	0.35774	0.14217	0.14456	0.35553
Clostridium_difficile_R20291_uid40921	GenBank	Bacteria	4191139	0.35759	0.14227	0.1458	0.35434
Clostridium_difficile_2007855_uid158365	GenBank	Bacteria	4179867	0.35687	0.14274	0.14398	0.35642
Borrelia_garinii_PBi_uid58125	GenBank	Bacteria	904246	0.35656	0.14262	0.14043	0.36039
Borrelia_afzelii_PKo_uid159867	GenBank	Bacteria	903609	0.35652	0.14276	0.1403	0.36042
Borrelia_afzelii_PKo_uid58653	GenBank	Bacteria	905394	0.35652	0.14284	0.14027	0.36037
Ehrlichia_canis_Jake_uid58071	GenBank	Bacteria	1315030	0.35587	0.14566	0.14392	0.35455
Clostridium_difficile_630_uid57679	GenBank	Bacteria	4290252	0.35568	0.14405	0.14655	0.35371
Clostridium_botulinum_Ba4_657_uid59173	GenBank	Bacteria	3977794	0.35545	0.1427	0.1395	0.36235
Rickettsia_typhi_B9991CWPP_uid158357	GenBank	Bacteria	1112957	0.35539	0.14658	0.14262	0.35541
Rickettsia_typhi_TH1527_uid158161	GenBank	Bacteria	1112372	0.35533	0.14659	0.14259	0.35548
Rickettsia_typhi_Wilmington_uid58063	GenBank	Bacteria	1111496	0.35532	0.14661	0.14258	0.35549
Mycoplasma_hyopneumoniae_232_uid58205	GenBank	Bacteria	892758	0.35512	0.14293	0.14268	0.35927
Methanococcus_voltae_A3_uid49529	GenBank	Bacteria	1936387	0.35512	0.14438	0.14157	0.35893
Borrelia_burgdorferi_ZS7_uid59429	GenBank	Bacteria	906702	0.35502	0.14309	0.14232	0.35957
Borrelia_burgdorferi_B31_uid57581	GenBank	Bacteria	910681	0.35477	0.14358	0.14236	0.35929
Clostridium_botulinum_A_ATCC_3502_uid61579	GenBank	Bacteria	3886916	0.35476	0.14303	0.13941	0.36279
Clostridium_botulinum_A_Hall_uid58931	GenBank	Bacteria	3760560	0.35458	0.14314	0.13871	0.36357
Mycoplasma_bovis_Hubei_1_uid68691	GenBank	Bacteria	948120	0.35449	0.14714	0.14575	0.35262
Clostridium_botulinum_A2_Kyoto_uid59229	GenBank	Bacteria	4155278	0.35447	0.14335	0.13876	0.36342
Borrelia_bissettii_DN127_uid71231	GenBank	Bacteria	900755	0.35447	0.14425	0.14278	0.3585
Clostridium_botulinum_A3_Loch_Maree_uid59149	GenBank	Bacteria	3992906	0.35441	0.14339	0.13972	0.36248
Rickettsia_prowazekii_Chernikova_uid158053	GenBank	Bacteria	1109804	0.35387	0.14385	0.14621	0.35607
Rickettsia_prowazekii_Dachau_uid158057	GenBank	Bacteria	1108946	0.35386	0.14385	0.1462	0.35609
Rickettsia_prowazekii_GvV257_uid158051	GenBank	Bacteria	1111969	0.35383	0.14373	0.14615	0.3563
Rickettsia_prowazekii_RpGvF24_uid158065	GenBank	Bacteria	1112101	0.35381	0.14374	0.14616	0.35629
Mycoplasma_suis_Illinois_uid61897	GenBank	Bacteria	742431	0.35381	0.14814	0.16262	0.33543
Rickettsia_prowazekii_BuV67_CWPP_uid158063	GenBank	Bacteria	1111445	0.35376	0.1438	0.14621	0.35623
Rickettsia_prowazekii_Katsinyian_uid158055	GenBank	Bacteria	1111454	0.35375	0.14379	0.1462	0.35625
Rickettsia_prowazekii_Madrid_E_uid61565	GenBank	Bacteria	1111523	0.35374	0.1438	0.14621	0.35625
Mycoplasma_hyopneumoniae_J_uid58059	GenBank	Bacteria	897405	0.35372	0.14253	0.1427	0.36105
Clostridium_botulinum_B1_Okra_uid59147	GenBank	Bacteria	3958233	0.35359	0.14405	0.13931	0.36305
Clostridium_beijerinckii_NCIMB_8052_uid58137	GenBank	Bacteria	6000632	0.35356	0.14776	0.15079	0.34789
Mycoplasma_arthritidis_158L3_1_uid58005	GenBank	Bacteria	820453	0.35348	0.15249	0.15461	0.33943
Serratia_symbiotica__Cinara_cedri__uid82363	GenBank	Bacteria	1762765	0.35333	0.14455	0.14771	0.35441
Clostridium_botulinum_A_ATCC_19397_uid58927	GenBank	Bacteria	3863450	0.35331	0.14407	0.13798	0.36464
Methanothermococcus_okinawensis_IH1_uid51535	GenBank	Bacteria	1662525	0.35321	0.14703	0.14595	0.3538
Clostridium_botulinum_F_230613_uid159513	GenBank	Bacteria	3993072	0.35314	0.1443	0.13873	0.36382
Clostridium_tetani_E88_uid57683	GenBank	Bacteria	2799251	0.35313	0.14649	0.141	0.35938
Clostridium_botulinum_F_Langeland_uid58929	GenBank	Bacteria	3995377	0.3531	0.14435	0.13874	0.36381
Candidatus_Pelagibacter_ubique_HTCC1062_uid58401	GenBank	Bacteria	1308759	0.35308	0.14772	0.14911	0.35009
Mycoplasma_hyopneumoniae_7448_uid58039	GenBank	Bacteria	920079	0.35295	0.14274	0.14215	0.36216
Clostridium_perfringens_ATCC_13124_uid57901	GenBank	Bacteria	3256683	0.35253	0.14461	0.13918	0.36368
Campylobacter_lari_RM2100_uid58115	GenBank	Bacteria	1525460	0.35215	0.14831	0.14872	0.35081
Mycoplasma_suis_KI3806_uid63665	GenBank	Bacteria	709270	0.3521	0.14919	0.16159	0.33713
Methanobrevibacter_smithii_ATCC_35061_uid58827	GenBank	Bacteria	1853160	0.3519	0.16102	0.14933	0.33776
acyrthosiphon_pisum	EMBL	Invertebrate	443656465	0.35184	0.14825	0.14816	0.35176
Candidatus_Riesia_pediculicola_USDA_uid46841	GenBank	Bacteria	574390	0.35175	0.14183	0.143	0.36343
Borrelia_turicatae_91E135_uid58311	GenBank	Bacteria	917330	0.35156	0.14545	0.14574	0.35725
Ehrlichia_chaffeensis_Arkansas_uid57933	GenBank	Bacteria	1176248	0.35118	0.14795	0.15305	0.34781
Clostridium_perfringens_SM101_uid58117	GenBank	Bacteria	2897393	0.35103	0.14614	0.13635	0.36648
Mycoplasma_synoviae_53_uid58061	GenBank	Bacteria	799476	0.35019	0.14264	0.14231	0.36486
Mycoplasma_bovis_PG45_uid60859	GenBank	Bacteria	1003404	0.34973	0.14834	0.1448	0.35713
Clostridium_perfringens_13_uid57681	GenBank	Bacteria	3031430	0.34972	0.14737	0.13829	0.36462
Campylobacter_jejuni_RM1221_uid57899	GenBank	Bacteria	1777831	0.34961	0.15219	0.15087	0.34733
Lacinutrix_5H_3_7_4_uid68067	GenBank	Bacteria	3296168	0.3495	0.15359	0.15464	0.34227
Mycoplasma_agalactiae_uid46679	GenBank	Bacteria	1006702	0.349	0.15127	0.14497	0.35476
Campylobacter_jejuni_ICDCCJ07001_uid61249	GenBank	Bacteria	1664840	0.34865	0.15381	0.15219	0.34535
Campylobacter_jejuni_S3_uid159533	GenBank	Bacteria	1681364	0.34859	0.15306	0.15182	0.34653
Campylobacter_jejuni_M1_uid159535	GenBank	Bacteria	1616648	0.34856	0.15384	0.15217	0.34543
Methanococcus_aeolicus_Nankai_3_uid58823	GenBank	Bacteria	1569500	0.34841	0.15009	0.15028	0.35121
Campylobacter_jejuni_IA3902_uid159531	GenBank	Bacteria	1635045	0.34832	0.15348	0.15218	0.34602
Campylobacter_jejuni_NCTC_11168_uid57587	GenBank	Bacteria	1641481	0.34828	0.15344	0.15204	0.34623
Borrelia_hermsii_DAH_uid59225	GenBank	Bacteria	922307	0.34826	0.14914	0.14913	0.35346
Thermodesulfobacterium_OPB45_uid68283	GenBank	Bacteria	1634377	0.34822	0.15073	0.15514	0.3459
Campylobacter_jejuni_81_176_uid58503	GenBank	Bacteria	1616554	0.34817	0.15381	0.15239	0.34563
Campylobacter_jejuni_81116_uid58771	GenBank	Bacteria	1628115	0.34816	0.15364	0.15177	0.34642
Leptotrichia_buccalis_C_1013_b_uid59211	GenBank	Bacteria	2465610	0.34788	0.15076	0.1457	0.35567
Orientia_tsutsugamushi_Boryong_uid61621	GenBank	Bacteria	2127051	0.34737	0.15331	0.152	0.34732
b_malayi	wombase	Invertebrate	89221879	0.34711	0.15274	0.15277	0.34739
Orientia_tsutsugamushi_Ikeda_uid58869	GenBank	Bacteria	2008987	0.34701	0.15101	0.15413	0.34785
Mycoplasma_agalactiae_PG2_uid61619	GenBank	Bacteria	877438	0.34684	0.15268	0.14439	0.35609
Campylobacter_jejuni_doylei_269_97_uid58671	GenBank	Bacteria	1845106	0.3465	0.15549	0.15024	0.34776
cyanobacterium_UCYN_A_uid43697	GenBank	Bacteria	1443806	0.34626	0.15467	0.1565	0.34257
Prochlorococcus_marinus_MIT_9515_uid58313	GenBank	Bacteria	1704176	0.34617	0.15459	0.15335	0.34589
Methanotorris_igneus_Kol_5_uid67321	GenBank	Bacteria	1854197	0.34594	0.15386	0.16914	0.33107
Melissococcus_plutonius_ATCC_35311_uid66803	GenBank	Bacteria	1891014	0.34575	0.15366	0.16062	0.33998
Mycoplasma_genitalium_G37_uid57707	GenBank	Bacteria	580076	0.34572	0.15776	0.15913	0.33739
Clostridium_acetobutylicum_ATCC_824_uid57677	GenBank	Bacteria	3940880	0.34568	0.15422	0.15504	0.34506
Clostridium_acetobutylicum_EA_2018_uid159515	GenBank	Bacteria	3940230	0.34565	0.15424	0.15502	0.34508
Clostridium_acetobutylicum_DSM_1731_uid68293	GenBank	Bacteria	3942462	0.34565	0.15424	0.15503	0.34508
Clostridium_ljungdahlii_DSM_13528_uid50583	GenBank	Bacteria	4630065	0.34563	0.15462	0.15644	0.34331
Mycoplasma_gallisepticum_R_low__uid57993	GenBank	Bacteria	1012800	0.3452	0.15722	0.15747	0.3401
Melissococcus_plutonius_DAT561_uid89371	GenBank	Bacteria	1846178	0.34491	0.1562	0.15828	0.34061
Prochlorococcus_marinus_pastoris_CCMP1986_uid57761	GenBank	Bacteria	1657990	0.34468	0.1545	0.15349	0.34733
Methanococcus_vannielii_SB_uid58767	GenBank	Bacteria	1720048	0.34461	0.15601	0.15727	0.34211
Methanocaldococcus_jannaschii_DSM_2661_uid57713	GenBank	Bacteria	1664957	0.34441	0.15536	0.15891	0.34132
Rickettsia_canadensis_CA410_uid88063	GenBank	Bacteria	1150228	0.34387	0.15506	0.15508	0.346
Candidatus_Vesicomyosocius_okutanii_HA_uid59427	GenBank	Bacteria	1022154	0.34376	0.15815	0.1578	0.34029
Rickettsia_canadensis_McKiel_uid58159	GenBank	Bacteria	1159772	0.34375	0.15523	0.15531	0.34571
Deferribacter_desulfuricans_SSM1_uid46653	GenBank	Bacteria	2234389	0.34364	0.15535	0.15583	0.34518
Prochlorococcus_marinus_MIT_9312_uid58357	GenBank	Bacteria	1709204	0.34324	0.15611	0.15599	0.34465
m_incognita	wombase	Invertebrate	82095019	0.34299	0.15729	0.15713	0.3426
Prochlorococcus_marinus_AS9601_uid58307	GenBank	Bacteria	1669886	0.34273	0.15619	0.15703	0.34406
Prochlorococcus_marinus_MIT_9215_uid58819	GenBank	Bacteria	1738790	0.34262	0.15603	0.15542	0.34593
Rickettsia_bellii_OSU_85_389_uid58681	GenBank	Bacteria	1528980	0.34258	0.1573	0.15898	0.34114
Nanoarchaeum_equitans_Kin4_M_uid58009	GenBank	Bacteria	490885	0.3422	0.15759	0.158	0.3422
Flavobacterium_columnare_ATCC_49512_uid80731	GenBank	Bacteria	3160921	0.34219	0.15804	0.15658	0.34319
Methanothermus_fervidus_DSM_2088_uid60167	GenBank	Bacteria	1243342	0.34219	0.15857	0.1578	0.34144
Ustilago_maydis_uid14007	GenBank	Fungi	56814	0.34208	0.15412	0.15792	0.34588
Methanocaldococcus_vulcanius_M7_uid41131	GenBank	Bacteria	1746329	0.34206	0.15823	0.15666	0.34305
Prochlorococcus_marinus_MIT_9301_uid58437	GenBank	Bacteria	1641879	0.34187	0.15675	0.15665	0.34473
Campylobacter_hominis_ATCC_BAA_381_uid58981	GenBank	Bacteria	1711272	0.34147	0.15816	0.15917	0.3412
Thermosipho_africanus_TCF52B_uid59095	GenBank	Bacteria	2016657	0.34104	0.15305	0.15506	0.35085
Flavobacterium_indicum_GPTSA100_9_uid157999	GenBank	Bacteria	2993089	0.34095	0.15638	0.15746	0.34521
Clostridium_cellulovorans_743B_uid51503	GenBank	Bacteria	5262222	0.34082	0.15855	0.15354	0.34708
Acholeplasma_laidlawii_PG_8A_uid58901	GenBank	Bacteria	1496992	0.34073	0.15983	0.15945	0.33999
Rickettsia_felis_URRWXCal2_uid58331	GenBank	Bacteria	1485148	0.34043	0.16062	0.16388	0.33507
Francisella_tularensis_SCHU_S4_uid57589	GenBank	Bacteria	1892775	0.34028	0.15915	0.16345	0.33713
Francisella_tularensis_FSC198_uid58693	GenBank	Bacteria	1892616	0.34027	0.15916	0.16344	0.33713
Francisella_tularensis_TI0902_uid89373	GenBank	Bacteria	1892744	0.34025	0.15917	0.16341	0.33717
Thermosipho_melanesiensis_BI429_uid58683	GenBank	Bacteria	1915238	0.34024	0.15873	0.15526	0.34577
Francisella_tularensis_mediasiatica_FSC147_uid58939	GenBank	Bacteria	1893886	0.34018	0.15951	0.16304	0.33728
Francisella_tularensis_TIGB03_uid89379	GenBank	Bacteria	1968651	0.34009	0.15862	0.16437	0.33692
Methanocaldococcus_FS406_22_uid42499	GenBank	Bacteria	1760939	0.33988	0.15917	0.16125	0.3397
Methanocaldococcus_fervens_AG86_uid59347	GenBank	Bacteria	1485061	0.33944	0.15998	0.16212	0.33846
Rickettsia_heilongjiangensis_054_uid70839	GenBank	Bacteria	1278468	0.33937	0.15981	0.16342	0.3374
Candidatus_Rickettsia_amblyommii_GAT_30V_uid156845	GenBank	Bacteria	1407796	0.33914	0.16066	0.16365	0.33655
Rickettsia_japonica_YH_uid73963	GenBank	Bacteria	1283087	0.33902	0.15895	0.16455	0.33748
Csativus	Phytozome	Plant	192292217	0.33897	0.16137	0.16157	0.33809
Cellulophaga_lytica_DSM_7489_uid63401	GenBank	Bacteria	3765936	0.33894	0.15972	0.16139	0.33995
Methanococcus_maripaludis_X1_uid70729	GenBank	Bacteria	1746693	0.3389	0.16546	0.16395	0.33169
Rickettsia_bellii_RML369_C_uid58405	GenBank	Bacteria	1522076	0.33884	0.16062	0.15583	0.3447
Rickettsia_parkeri_Portsmouth_uid158045	GenBank	Bacteria	1300386	0.33868	0.16058	0.16375	0.33698
Sulfurihydrogenibium_YO3AOP1_uid58855	GenBank	Bacteria	1838442	0.33867	0.16184	0.15844	0.34105
Francisella_novicida_U112_uid58499	GenBank	Bacteria	1910031	0.33867	0.16421	0.16054	0.33658
b_cereus_ah603	EMBL	Bacteria	5774274	0.33858	0.1492	0.20196	0.31026
Rickettsia_slovaca_D_CWPP_uid158159	GenBank	Bacteria	1275720	0.33854	0.16053	0.16449	0.33644
Rickettsia_slovaca_13_B_uid82369	GenBank	Bacteria	1275089	0.3385	0.16054	0.16447	0.33648
Rickettsia_massiliae_MTU5_uid58801	GenBank	Bacteria	1360898	0.33843	0.16087	0.16457	0.33614
Campylobacter_fetus_82_40_uid58545	GenBank	Bacteria	1773615	0.33836	0.16453	0.16854	0.32857
Rickettsia_rickettsii_Brazil_uid88069	GenBank	Bacteria	1255681	0.3383	0.16357	0.16094	0.33719
b_thuringiensis_bgsc_4cc1_pulsiensis	EMBL	Bacteria	5976773	0.33826	0.15226	0.19684	0.31265
s_haemolyticus	EMBL	Bacteria	2697861	0.33822	0.16282	0.16498	0.33397
Francisella_philomiragia_ATCC_25017_uid59105	GenBank	Bacteria	2045775	0.33819	0.16149	0.16425	0.33608
Rickettsia_montanensis_OSU_85_930_uid158043	GenBank	Bacteria	1279798	0.33814	0.16102	0.1647	0.33614
Rickettsia_akari_Hartford_uid58161	GenBank	Bacteria	1231060	0.33813	0.16029	0.16305	0.33852
Clostridium_kluyveri_NBRC_12016_uid59369	GenBank	Bacteria	3896121	0.33813	0.16221	0.15773	0.34194
Staphylococcus_haemolyticus_JCSC1435_uid62919	GenBank	Bacteria	2685015	0.338	0.16291	0.16502	0.33407
b_cereus_ah676	EMBL	Bacteria	5563127	0.33796	0.15447	0.19539	0.31219
Rickettsia_africae_ESF_5_uid58799	GenBank	Bacteria	1278530	0.33792	0.16069	0.16331	0.33808
Francisella_tularensis_holarctica_LVS_uid58595	GenBank	Bacteria	1895994	0.3379	0.15889	0.16264	0.34057
b_thuringiensis_bgsc_4bd1_huazhong	EMBL	Bacteria	6203350	0.33787	0.15373	0.19276	0.31564
Francisella_tularensis_holarctica_OSU18_uid58687	GenBank	Bacteria	1895727	0.33787	0.1589	0.16268	0.34055
Francisella_tularensis_holarctica_FTNF002_00_uid58999	GenBank	Bacteria	1890909	0.33786	0.15886	0.16276	0.34052
Rickettsia_australis_Cutlack_uid158039	GenBank	Bacteria	1296670	0.33784	0.16162	0.16093	0.33961
Candidatus_Pelagibacter_IMCC9063_uid66305	GenBank	Bacteria	1284727	0.33772	0.1587	0.15801	0.34558
Rickettsia_philipii_364D_uid89383	GenBank	Bacteria	1287740	0.33766	0.16092	0.16377	0.33766
Staphylococcus_aureus_MSHR1132_uid89393	GenBank	Bacteria	2762783	0.33766	0.16114	0.16274	0.33846
Clostridium_kluyveri_DSM_555_uid58885	GenBank	Bacteria	3964618	0.33738	0.16291	0.15729	0.34242
Rickettsia_rickettsii_Arizona_uid86655	GenBank	Bacteria	1267197	0.33737	0.16097	0.16344	0.33822
Rickettsia_rhipicephali_3_7_female6_CWPP_uid156977	GenBank	Bacteria	1290368	0.33734	0.16015	0.16391	0.3386
Rickettsia_rickettsii_Iowa_uid58961	GenBank	Bacteria	1268188	0.33731	0.16103	0.16343	0.33822
Rickettsia_rickettsii_Hino_uid86657	GenBank	Bacteria	1269837	0.33722	0.1611	0.16344	0.33824
Rickettsia_rickettsii_Hauke_uid86659	GenBank	Bacteria	1269721	0.33722	0.16111	0.16343	0.33824
Rickettsia_rickettsii_Colombia_uid86653	GenBank	Bacteria	1270083	0.33716	0.16117	0.16341	0.33826
b_cereus_ah1273	EMBL	Bacteria	5749209	0.33705	0.15107	0.20129	0.31059
Rickettsia_rickettsii__Sheila_Smith__uid58027	GenBank	Bacteria	1257710	0.33704	0.16109	0.16358	0.33828
Lactobacillus_salivarius_UCC118_uid58233	GenBank	Bacteria	1827111	0.33704	0.16401	0.16541	0.33355
Staphylococcus_aureus_TCH60_uid159859	GenBank	Bacteria	2802675	0.33703	0.16477	0.16398	0.33422
Francisella_tularensis_WY96_3418_uid58811	GenBank	Bacteria	1898476	0.33693	0.16168	0.16101	0.34038
atta_cephalotes	EMBL	Invertebrate	281094274	0.33689	0.16285	0.16289	0.33738
Rickettsia_conorii_Malish_7_uid57633	GenBank	Bacteria	1268755	0.33681	0.16117	0.16322	0.33881
Sulfurihydrogenibium_azorense_Az_Fu1_uid58121	GenBank	Bacteria	1640876	0.33679	0.16313	0.1644	0.33568
Dictyoglomus_thermophilum_H_6_12_uid59439	GenBank	Bacteria	1959987	0.33663	0.16405	0.17336	0.32596
Methanococcus_maripaludis_S2_uid58035	GenBank	Bacteria	1661137	0.33657	0.16507	0.16593	0.33242
b_cereus_f65185	EMBL	Bacteria	6106418	0.33637	0.15597	0.19123	0.31643
s_epidermidis_atcc_12228	EMBL	Bacteria	2564615	0.33609	0.16173	0.15873	0.34345
Rickettsia_rickettsii_Hlp_2_uid88067	GenBank	Bacteria	1270751	0.33603	0.16504	0.15969	0.33924
s_aureus_jh9	EMBL	Bacteria	2937129	0.33599	0.16308	0.16607	0.33486
Candidatus_Azobacteroides_pseudotrichonymphae_genomovar__CFP2_uid59163	GenBank	Bacteria	1114206	0.33599	0.16582	0.16075	0.33743
s_aureus_jh1	EMBL	Bacteria	2936936	0.33598	0.16309	0.16608	0.33486
trichoplax_adhaerens	EMBL	Invertebrate	94750107	0.33592	0.1636	0.16385	0.33664
s_aureus_col	EMBL	Bacteria	2813862	0.33587	0.16296	0.16518	0.336
s_aureus_ed133	EMBL	Bacteria	2832478	0.33586	0.16344	0.16572	0.33498
apis_mellifera	EMBL	Invertebrate	224750523	0.33584	0.16423	0.16418	0.33575
Staphylococcus_aureus_COL_uid57797	GenBank	Bacteria	2809422	0.33582	0.16302	0.16515	0.33601
Staphylococcus_aureus_JH9_uid58455	GenBank	Bacteria	2906700	0.33578	0.16322	0.16627	0.33472
Staphylococcus_aureus_JH1_uid58457	GenBank	Bacteria	2906507	0.33578	0.16323	0.16628	0.33472
Rickettsia_peacockii_Rustic_uid59301	GenBank	Bacteria	1288492	0.33573	0.16424	0.16137	0.33866
b_thuringiensis_ibl200	EMBL	Bacteria	6707378	0.33568	0.15719	0.18813	0.31901
s_aureus_bovine_rf122	EMBL	Bacteria	2742531	0.33566	0.16349	0.16429	0.33655
Methanobrevibacter_ruminantium_M1_uid45857	GenBank	Bacteria	2937203	0.33563	0.16326	0.16315	0.33796
Rickettsia_massiliae_AZT80_uid86751	GenBank	Bacteria	1263659	0.33561	0.16201	0.16406	0.33832
Halanaerobium_hydrogeniformans_uid60191	GenBank	Bacteria	2613117	0.33545	0.16514	0.16647	0.33294
s_aureus_mssa476	EMBL	Bacteria	2820454	0.33541	0.163	0.16518	0.33642
Staphylococcus_epidermidis_ATCC_12228_uid57861	GenBank	Bacteria	2499279	0.33529	0.16222	0.15873	0.34376
Flavobacterium_branchiophilum_FL_15_uid73421	GenBank	Bacteria	3559884	0.33527	0.16322	0.16536	0.33615
s_aureus_usa300	EMBL	Bacteria	2917469	0.33525	0.16328	0.16363	0.33785
Staphylococcus_aureus_MSSA476_uid57841	GenBank	Bacteria	2799802	0.3352	0.16322	0.16528	0.33629
s_aureus_ed98	EMBL	Bacteria	2847542	0.33514	0.16357	0.16454	0.33675
Thermodesulfobium_narugense_DSM_14796_uid66601	GenBank	Bacteria	1898865	0.3351	0.16648	0.17218	0.32624
Staphylococcus_aureus_ED98_uid41455	GenBank	Bacteria	2824404	0.33507	0.16373	0.16465	0.33655
Methanococcus_maripaludis_C7_uid58847	GenBank	Bacteria	1772694	0.33501	0.16627	0.16657	0.33214
Dictyoglomus_turgidum_DSM_6724_uid59177	GenBank	Bacteria	1855560	0.3349	0.16636	0.17321	0.32553
Staphylococcus_aureus_VC40_uid88071	GenBank	Bacteria	2692570	0.33488	0.16353	0.16462	0.33697
Finegoldia_magna_ATCC_29328_uid58867	GenBank	Bacteria	1797577	0.33488	0.16361	0.15952	0.34199
b_thuringiensis_t04001_sotto	EMBL	Bacteria	6059606	0.33483	0.15908	0.18921	0.31688
s_aureus_newman	EMBL	Bacteria	2878897	0.33482	0.1638	0.16509	0.3363
Staphylococcus_aureus_M013_uid88065	GenBank	Bacteria	2788636	0.33479	0.16374	0.16481	0.33666
s_aureus_st398	EMBL	Bacteria	2885367	0.33471	0.16424	0.16487	0.33617
Staphylococcus_aureus_ECT_R_2_uid159389	GenBank	Bacteria	2729540	0.33465	0.16388	0.1647	0.33677
s_aureus_mu3	EMBL	Bacteria	2880168	0.33465	0.16389	0.16489	0.33658
Staphylococcus_aureus_Mu50_uid57835	GenBank	Bacteria	2878529	0.33461	0.16389	0.16489	0.33662
s_saprophyticus	EMBL	Bacteria	2577899	0.33461	0.16516	0.1667	0.33353
Lawsonia_intracellularis_PHE_MN1_00_uid61575	GenBank	Bacteria	1457619	0.3346	0.1655	0.16735	0.33255
s_aureus_mu50	EMBL	Bacteria	2903636	0.33457	0.16377	0.16467	0.33699
s_aureus_04_02981	EMBL	Bacteria	2821452	0.33456	0.16389	0.16507	0.33647
Staphylococcus_saprophyticus_ATCC_15305_uid58411	GenBank	Bacteria	2516575	0.33452	0.1652	0.1672	0.33308
Sebaldella_termitidis_ATCC_33386_uid41865	GenBank	Bacteria	4418842	0.33449	0.16582	0.1687	0.33099
Thermoanaerobacter_X514_uid58589	GenBank	Bacteria	2457259	0.33448	0.1617	0.18349	0.32033
s_aureus_tw20	EMBL	Bacteria	3075806	0.33442	0.16416	0.16363	0.33779
s_aureus_tch1516	EMBL	Bacteria	2899955	0.33439	0.16377	0.16358	0.33825
s_aureus_n315	EMBL	Bacteria	2839469	0.33438	0.16384	0.16424	0.33755
s_aureus_jkd6159	EMBL	Bacteria	2832165	0.33433	0.16381	0.16394	0.33793
Sulfolobus_tokodaii_7_uid57807	GenBank	Bacteria	2694756	0.33432	0.16285	0.16501	0.33782
Staphylococcus_aureus_USA300_FPR3757_uid58555	GenBank	Bacteria	2872769	0.3343	0.16384	0.16367	0.33819
s_aureus_mw2	EMBL	Bacteria	2841116	0.33429	0.16366	0.16431	0.33774
Staphylococcus_aureus_USA300_TCH1516_uid58925	GenBank	Bacteria	2872915	0.33427	0.16386	0.1637	0.33817
Mtruncatula	Phytozome	Plant	256836995	0.33423	0.16604	0.16574	0.33399
Staphylococcus_aureus_T0131_uid159861	GenBank	Bacteria	2913900	0.33414	0.16415	0.16387	0.33783
Staphylococcus_aureus_JKD6159_uid159691	GenBank	Bacteria	2811435	0.33411	0.16404	0.16403	0.33782
Staphylococcus_aureus_N315_uid57837	GenBank	Bacteria	2814816	0.33411	0.16412	0.16432	0.33746
Staphylococcus_aureus_MW2_uid57903	GenBank	Bacteria	2820462	0.33408	0.16389	0.16441	0.33763
Clostridium_sticklandii_DSM_519_uid59585	GenBank	Bacteria	2715461	0.33402	0.16681	0.16619	0.33298
s_aureus_mrsa252	EMBL	Bacteria	2902619	0.33389	0.16416	0.16391	0.33804
s_aureus_jkd6008	EMBL	Bacteria	2924344	0.33387	0.16448	0.16439	0.33726
Candida_dubliniensis_CD36_uid38659	GenBank	Fungi	14618422	0.33378	0.16607	0.16642	0.33372
s_epidermidis_atcc_35984	EMBL	Bacteria	2643840	0.33376	0.16316	0.15833	0.34475
b_thuringiensis_ibl4222	EMBL	Bacteria	6574075	0.3337	0.16408	0.18438	0.31784
Staphylococcus_epidermidis_RP62A_uid57663	GenBank	Bacteria	2616530	0.3336	0.16311	0.1584	0.34489
b_thuringiensis_atcc_10792	EMBL	Bacteria	6234842	0.33352	0.161	0.18724	0.31824
Baumannia_cicadellinicola_Hc__Homalodisca_coagulata__uid58111	GenBank	Bacteria	686165	0.33352	0.16627	0.16609	0.33412
h_bacteriophora	wombase	Invertebrate	74356772	0.33338	0.16673	0.16639	0.33349
b_cereus_172560w	EMBL	Bacteria	5684325	0.3333	0.16323	0.18495	0.31853
b_cereus_95_8201	EMBL	Bacteria	5561221	0.33323	0.16233	0.18869	0.31574
Francisella_TX077308_uid68321	GenBank	Bacteria	2035931	0.33284	0.15624	0.17242	0.3385
b_cereus_bdrd_bcer4	EMBL	Bacteria	5385715	0.33276	0.16314	0.18756	0.31655
b_thuringiensis_bt407	EMBL	Bacteria	6008102	0.33273	0.16336	0.18499	0.31891
s_aureus_nctc_8325	EMBL	Bacteria	2821360	0.33272	0.16511	0.16357	0.3386
b_cereus_atcc_10876	EMBL	Bacteria	5914510	0.33258	0.16313	0.18483	0.31947
b_mycoides_rock1_4	EMBL	Bacteria	5780269	0.33229	0.15958	0.19375	0.31438
Methanococcus_maripaludis_C5_uid58741	GenBank	Bacteria	1780761	0.33215	0.16576	0.16427	0.33782
physcomitrella_patens	EMBL	Plant	453927444	0.33215	0.16799	0.16797	0.33188
wolbachia_sp_brugia_malayi	EMBL	Bacteria	1080084	0.33215	0.17672	0.16507	0.32606
Tetrapisispora_phaffii_CBS_4417	GenBank	Fungi	12084736	0.33213	0.16769	0.16785	0.33233
Flavobacterium_psychrophilum_JIP02_86_uid61627	GenBank	Bacteria	2861988	0.33212	0.16458	0.16081	0.34249
b_cereus_ah1271	EMBL	Bacteria	5619907	0.33195	0.15902	0.19364	0.31539
populus_trichocarpa	EMBL	Plant	403751144	0.33184	0.16831	0.16817	0.33168
Nautilia_profundicola_AmH_uid59345	GenBank	Bacteria	1676444	0.33176	0.16692	0.16816	0.33317
b_thuringiensis_bgsc_4ba1_pondicheri	EMBL	Bacteria	6012918	0.33162	0.16613	0.18328	0.31897
Caldicellulosiruptor_saccharolyticus_DSM_8903_uid58289	GenBank	Bacteria	2970275	0.33141	0.16574	0.1868	0.31605
Candida_albicans_uid14005	GenBank	Fungi	949626	0.33131	0.16704	0.16809	0.33355
Methanocaldococcus_infernus_ME_uid48803	GenBank	Bacteria	1328194	0.33126	0.17003	0.16616	0.33255
b_cereus_rock4_2	EMBL	Bacteria	5737575	0.33123	0.16618	0.18264	0.31995
b_cereus_bdrd_st26	EMBL	Bacteria	5549822	0.33118	0.16202	0.19071	0.31608
Methanococcus_maripaludis_C6_uid58947	GenBank	Bacteria	1744193	0.33104	0.16749	0.16674	0.33473
t_spiralis	wombase	Invertebrate	58538484	0.33094	0.16991	0.16922	0.32993
Acidianus_hospitalis_W1_uid66875	GenBank	Bacteria	2137654	0.33094	0.17166	0.16982	0.32758
tribolium_castaneum	EMBL	Invertebrate	151333735	0.33086	0.16931	0.16931	0.33052
Petrotoga_mobilis_SJ95_uid58747	GenBank	Bacteria	2169548	0.33079	0.17133	0.1699	0.32798
b_cereus_atcc_4342	EMBL	Bacteria	5224275	0.33067	0.16518	0.18686	0.31729
s_lugdunensis	EMBL	Bacteria	2658366	0.33054	0.16776	0.17092	0.33078
Rcommunis	Phytozome	Plant	336968299	0.33051	0.16943	0.16899	0.33108
b_thuringiensis_t01001	EMBL	Bacteria	6298463	0.33029	0.16902	0.17906	0.32163
Cellulophaga_algicola_DSM_14237_uid62159	GenBank	Bacteria	4888353	0.33017	0.16856	0.16911	0.33216
Flavobacterium_johnsoniae_UW101_uid58493	GenBank	Bacteria	6096872	0.33011	0.17306	0.16807	0.32876
Sulfurimonas_denitrificans_DSM_1251_uid58185	GenBank	Bacteria	2201561	0.33007	0.17122	0.1734	0.32531
Candidatus_Ruthia_magnifica_Cm__Calyptogena_magnifica__uid58645	GenBank	Bacteria	1160782	0.32999	0.1694	0.17093	0.32967
Pvulgaris	Phytozome	Plant	430369104	0.32978	0.17034	0.17001	0.32986
b_thuringiensis_bgsc_4y1_tochigiensis	EMBL	Bacteria	5603978	0.32972	0.1665	0.18259	0.3212
Candidatus_Liberibacter_solanacearum_CLso_ZC1_uid61245	GenBank	Bacteria	1258277	0.32948	0.18296	0.16945	0.31811
Thermoanaerobacter_X513_uid53065	GenBank	Bacteria	2456520	0.32938	0.17077	0.17442	0.32543
b_cereus_rock3_42	EMBL	Bacteria	5183637	0.32935	0.16798	0.18414	0.31853
b_cereus_rock3_29	EMBL	Bacteria	5859377	0.32932	0.16809	0.1813	0.32129
Thermoanaerobacter_brockii_finnii_Ako_1_uid55639	GenBank	Bacteria	2344824	0.32924	0.17069	0.17435	0.32572
Trichodesmium_erythraeum_IMS101_uid57925	GenBank	Bacteria	7750108	0.3292	0.17038	0.17105	0.32936
b_thuringiensis_t03a001_kurstaki	EMBL	Bacteria	5493831	0.32918	0.1679	0.18183	0.32109
b_mycoides_dsm_2048	EMBL	Bacteria	5541876	0.32914	0.168	0.18408	0.31878
Thermodesulfovibrio_yellowstonii_DSM_11347_uid59257	GenBank	Bacteria	2003803	0.3291	0.17173	0.16956	0.32962
Clostridium_lentocellum_DSM_5427_uid49117	GenBank	Bacteria	4714237	0.32901	0.17047	0.17278	0.32774
Thermoanaerobacter_pseudethanolicus_ATCC_33223_uid58339	GenBank	Bacteria	2362816	0.32893	0.17081	0.17432	0.32594
Croceibacter_atlanticus_HTCC2559_uid49661	GenBank	Bacteria	2952962	0.32893	0.17095	0.16805	0.33207
Naumovozyma_dairenensis_CBS_421	GenBank	Fungi	13485239	0.32887	0.17102	0.17044	0.32968
Thermoanaerobacter_mathranii_A3_uid49481	GenBank	Bacteria	2306092	0.32883	0.17042	0.17278	0.32797
Thermoanaerobacterium_thermosaccharolyticum_DSM_571_uid51639	GenBank	Bacteria	2785752	0.32876	0.17015	0.17097	0.33012
uncultured_Termite_group_1_bacterium_phylotype_Rs_D17_uid59059	GenBank	Bacteria	1125857	0.32861	0.17186	0.18021	0.31931
Lactobacillus_johnsonii_NCC_533_uid58029	GenBank	Bacteria	1992676	0.32855	0.17113	0.17498	0.32534
b_cereus_bdrd_st24	EMBL	Bacteria	5417647	0.32848	0.16873	0.18228	0.32051
Lactobacillus_johnsonii_FI9785_uid41735	GenBank	Bacteria	1755993	0.32812	0.17159	0.17327	0.32702
b_thuringiensis_bgsc_4aj1	EMBL	Bacteria	6463992	0.32805	0.17271	0.17384	0.3254
Staphylothermus_marinus_F1_uid58719	GenBank	Bacteria	1570485	0.32805	0.17376	0.1835	0.31468
b_cereus_bdrd_st196	EMBL	Bacteria	5548151	0.32801	0.16915	0.18271	0.32013
Csinensis	Phytozome	Plant	252507433	0.32759	0.17326	0.17296	0.32618
b_cereus_rock1_3	EMBL	Bacteria	5842695	0.32752	0.1692	0.18011	0.32317
Cclementina	Phytozome	Plant	288787721	0.32746	0.17252	0.17243	0.32758
w_pipientis_culex_pipiens	EMBL	Bacteria	1482355	0.32739	0.17204	0.16989	0.33068
vitis_vinifera	EMBL	Plant	470267649	0.32724	0.17277	0.17271	0.32728
Lactobacillus_acidophilus_NCFM_uid57685	GenBank	Bacteria	1993560	0.32664	0.17073	0.17642	0.32622
Sulfurimonas_autotrophica_DSM_16294_uid53043	GenBank	Bacteria	2153198	0.32658	0.17551	0.17685	0.32106
Riemerella_anatipestifer_ATCC_11845___DSM_15868_uid159857	GenBank	Bacteria	2164087	0.32654	0.17419	0.17586	0.32341
Lactobacillus_gasseri_ATCC_33323_uid57687	GenBank	Bacteria	1894360	0.32638	0.17451	0.17809	0.32103
Riemerella_anatipestifer_DSM_15868_uid60727	GenBank	Bacteria	2155121	0.32634	0.1743	0.1758	0.32356
Thermoanaerobacter_italicus_Ab9_uid46241	GenBank	Bacteria	2451061	0.32625	0.17255	0.1689	0.3323
glycine_max	EMBL	Plant	955054837	0.32623	0.17375	0.17379	0.32623
b_pseudomycoides	EMBL	Bacteria	5751974	0.32619	0.17071	0.18298	0.32013
Lactobacillus_sanfranciscensis_TMW_1_1304_uid72937	GenBank	Bacteria	1298316	0.32618	0.17316	0.17386	0.3268
b_cereus_ah621	EMBL	Bacteria	5655786	0.32614	0.17422	0.17764	0.32201
Nitrosopumilus_maritimus_SCM1_uid58903	GenBank	Bacteria	1645259	0.32599	0.17217	0.16951	0.33233
Desulfurobacterium_thermolithotrophum_DSM_11699_uid63405	GenBank	Bacteria	1541968	0.32597	0.17363	0.17586	0.32454
Lactococcus_lactis_KF147_uid42831	GenBank	Bacteria	2598144	0.32597	0.174	0.1751	0.32493
Thermoanaerobacterium_xylanolyticum_LX_11_uid63163	GenBank	Bacteria	2534358	0.32592	0.17286	0.1769	0.32433
Caldicellulosiruptor_kronotskyensis_2002_uid60491	GenBank	Bacteria	2843785	0.3259	0.17508	0.17588	0.32314
Thermoanaerobacter_wiegelii_Rt8_B1_uid52581	GenBank	Bacteria	2785056	0.32584	0.17327	0.17014	0.33074
b_thuringiensis_t13001_pakistani	EMBL	Bacteria	5975792	0.32573	0.17745	0.17245	0.32437
b_cereus_g9842	EMBL	Bacteria	5736823	0.32572	0.17476	0.1754	0.32412
Ilyobacter_polytropus_DSM_2926_uid59769	GenBank	Bacteria	2046464	0.32567	0.17315	0.1722	0.32899
Candidatus_Protochlamydia_amoebophila_UWE25_uid58079	GenBank	Bacteria	2414445	0.32567	0.17315	0.17402	0.32716
b_cereus_bgsc_6e1	EMBL	Bacteria	5709954	0.32556	0.17621	0.17352	0.32471
Cpapaya	Phytozome	Plant	244530832	0.32545	0.17457	0.17464	0.32533
Candidatus_Amoebophilus_asiaticus_5a2_uid58963	GenBank	Bacteria	1884364	0.32527	0.17409	0.17636	0.32428
Leptospira_interrogans_serovar_Lai_56601_uid57881	GenBank	Bacteria	4338762	0.32527	0.17422	0.17593	0.32458
Prochlorococcus_marinus_NATL1A_uid58423	GenBank	Bacteria	1864731	0.32524	0.17429	0.1755	0.32497
b_cereus_ah1272	EMBL	Bacteria	5747878	0.32522	0.17663	0.17557	0.32259
Prochlorococcus_marinus_NATL2A_uid58359	GenBank	Bacteria	1842899	0.32513	0.17526	0.17597	0.32364
b_thuringiensis_bgsc_4aw1_andalous	EMBL	Bacteria	5463063	0.32511	0.17586	0.17535	0.32368
b_cereus_mm1550	EMBL	Bacteria	5234018	0.32505	0.17437	0.17657	0.32401
Sulfolobus_islandicus_M_16_27_uid58851	GenBank	Bacteria	2692402	0.32503	0.1742	0.1759	0.32487
b_cereus_rock1_15	EMBL	Bacteria	5746294	0.32498	0.1733	0.17559	0.32612
Leptospira_interrogans_serovar_Copenhageni_Fiocruz_L1_130_uid58065	GenBank	Bacteria	4277185	0.32497	0.17579	0.17471	0.32454
s_carnosus	EMBL	Bacteria	2566423	0.32482	0.17529	0.17104	0.32885
Caldicellulosiruptor_owensensis_OL_uid60165	GenBank	Bacteria	2428903	0.32474	0.17475	0.17964	0.32087
Sulfolobus_islandicus_M_16_4_uid58841	GenBank	Bacteria	2586647	0.32471	0.17455	0.17547	0.32527
Caldicellulosiruptor_obsidiansis_OB47_uid51501	GenBank	Bacteria	2532343	0.32461	0.17528	0.17715	0.32295
Sulfolobus_islandicus_L_S_2_15_uid58871	GenBank	Bacteria	2736272	0.32454	0.17364	0.17747	0.32435
s_agalactiae_ia	EMBL	Bacteria	2127839	0.32438	0.17712	0.1791	0.31939
b_mycoides_rock3_17	EMBL	Bacteria	5682827	0.32431	0.17413	0.17974	0.32182
Carnobacterium_17_4_uid65789	GenBank	Bacteria	2635294	0.32429	0.17592	0.17659	0.32319
Sulfolobus_islandicus_M_14_25_uid58849	GenBank	Bacteria	2608832	0.32423	0.17498	0.17602	0.32478
Leptospira_interrogans_serovar_Copenhageni_Fiocruz_L1_130_uid58065	GenBank	Bacteria	350181	0.32421	0.17389	0.17592	0.32598
b_cereus_zk	EMBL	Bacteria	5843235	0.32418	0.17586	0.17541	0.32454
b_cereus_r309803	EMBL	Bacteria	5563546	0.32407	0.17749	0.17607	0.32236
b_cereus_mm3	EMBL	Bacteria	5527337	0.32388	0.17667	0.17558	0.32387
Leptospira_interrogans_serovar_Lai_56601_uid57881	GenBank	Bacteria	359372	0.32387	0.17467	0.17676	0.3247
Clostridium_phytofermentans_ISDg_uid58519	GenBank	Bacteria	4847594	0.32385	0.17474	0.17874	0.32266
b_cereus_atcc_14579	EMBL	Bacteria	5427083	0.32382	0.17619	0.1767	0.3233
Lactococcus_lactis_Il1403_uid57671	GenBank	Bacteria	2365589	0.32377	0.17554	0.17775	0.32293
Bacillus_cereus_ATCC_14579_uid57975	GenBank	Bacteria	5411809	0.32374	0.17622	0.17658	0.32345
b_cereus_m1293	EMBL	Bacteria	5245605	0.32372	0.17475	0.17864	0.32289
brassica_rapa	EMBL	Plant	273100409	0.32367	0.17631	0.17628	0.32373
b_cereus_03bb102	EMBL	Bacteria	5449308	0.32359	0.17661	0.17671	0.32308
Mesculenta	Phytozome	Plant	418913257	0.32353	0.17676	0.17618	0.32353
schistosoma_mansoni	EMBL	Invertebrate	374935199	0.32352	0.17651	0.17644	0.32353
b_thuringiensis_bmb171	EMBL	Bacteria	5643051	0.32341	0.17626	0.17551	0.32482
Caldicellulosiruptor_bescii_DSM_6725_uid59201	GenBank	Bacteria	2919718	0.32339	0.17391	0.17781	0.32488
Sulfolobus_islandicus_Y_G_57_14_uid58923	GenBank	Bacteria	2702058	0.32333	0.17524	0.17861	0.32281
Bacillus_cereus_G9842_uid58759	GenBank	Bacteria	5387334	0.3233	0.17686	0.17578	0.32405
b_cereus_ah820	EMBL	Bacteria	5588652	0.32326	0.17692	0.17618	0.32363
b_cereus_var_anthracis	EMBL	Bacteria	5486649	0.32318	0.17732	0.17521	0.32429
Mguttatus	Phytozome	Plant	300666399	0.32318	0.17748	0.17739	0.32196
b_cereus_rock3_28	EMBL	Bacteria	5926174	0.32304	0.17867	0.17859	0.3197
Bacillus_thuringiensis_Al_Hakam_uid58795	GenBank	Bacteria	5257091	0.32301	0.17727	0.17699	0.32273
b_cereus_b4264	EMBL	Bacteria	5419036	0.32299	0.17689	0.17615	0.32397
Bacillus_thuringiensis_serovar_chinensis_CT_43_uid158151	GenBank	Bacteria	5486830	0.32297	0.17687	0.17689	0.32327
Bacillus_thuringiensis_BMB171_uid49135	GenBank	Bacteria	5330088	0.32292	0.17678	0.1761	0.32419
Hydrogenobaculum_Y04AAS1_uid58857	GenBank	Bacteria	1559514	0.32291	0.17318	0.17529	0.32862
Bacillus_cereus_biovar_anthracis_CI_uid50615	GenBank	Bacteria	5196054	0.32286	0.1777	0.1761	0.32333
b_anthracis_ames_ancestor	EMBL	Bacteria	5503926	0.32285	0.17741	0.17502	0.32472
Sulfolobus_islandicus_L_D_8_5_uid43679	GenBank	Bacteria	2722022	0.32281	0.17631	0.17623	0.32465
Bacillus_cereus_E33L_uid58103	GenBank	Bacteria	5300915	0.3228	0.17751	0.17601	0.32368
caenorhabditis_elegans	EMBL	Invertebrate	100286070	0.32279	0.17731	0.17708	0.32281
Bacillus_cereus_03BB102_uid59299	GenBank	Bacteria	5269628	0.32276	0.17745	0.17695	0.32283
b_cereus_atcc_10987	EMBL	Bacteria	5432260	0.32275	0.17749	0.17748	0.32228
b_thuringiensis	EMBL	Bacteria	5313030	0.32271	0.17756	0.17677	0.32296
Bacillus_cereus_F837_76_uid83611	GenBank	Bacteria	5222906	0.32269	0.17771	0.17603	0.32357
s_agalactiae_v	EMBL	Bacteria	2160267	0.32269	0.1788	0.17766	0.32084
Anaerococcus_prevotii_DSM_20548_uid59219	GenBank	Bacteria	1883067	0.32265	0.17714	0.18355	0.31666
Bacillus_cereus_ATCC_10987_uid57673	GenBank	Bacteria	5223909	0.32257	0.17759	0.17819	0.32164
s_agalactiae_iii	EMBL	Bacteria	2211485	0.32253	0.17831	0.17797	0.3212
Bacillus_cereus_AH820_uid58751	GenBank	Bacteria	5302501	0.3225	0.17775	0.17625	0.3235
Bacillus_anthracis_Ames_uid57909	GenBank	Bacteria	5227293	0.32242	0.17791	0.17585	0.32381
Bacillus_anthracis_A0248_uid59385	GenBank	Bacteria	5227419	0.32242	0.17792	0.17586	0.32381
Bacillus_anthracis_Sterne_uid58091	GenBank	Bacteria	5228663	0.32238	0.17794	0.17585	0.32382
b_cereus_rock4_18	EMBL	Bacteria	5905963	0.32237	0.17849	0.17132	0.32782
Mycoplasma_haemocanis_Illinois_uid82367	GenBank	Bacteria	919992	0.32236	0.17877	0.17457	0.3243
Bacillus_thuringiensis_serovar_konkukian_97_27_uid58089	GenBank	Bacteria	5237681	0.32234	0.17781	0.17625	0.32361
Wolbachia_endosymbiont_of_Drosophila_melanogaster_uid57851	GenBank	Bacteria	1267782	0.3223	0.17693	0.17542	0.32535
Sulfolobus_islandicus_Y_N_15_51_uid58825	GenBank	Bacteria	2812165	0.32227	0.17799	0.17494	0.32479
b_cereus_ah187	EMBL	Bacteria	5599857	0.32219	0.17776	0.17735	0.32271
Ignisphaera_aggregans_DSM_17230_uid51875	GenBank	Bacteria	1875953	0.32218	0.17706	0.17981	0.32095
b_thuringiensis_konkukian	EMBL	Bacteria	5314793	0.32217	0.17804	0.17561	0.32418
Weissella_koreensis_KACC_15510_uid68837	GenBank	Bacteria	1422478	0.32217	0.1791	0.17573	0.32299
Bacillus_thuringiensis_serovar_finitimus_YBT_020_uid158875	GenBank	Bacteria	5355484	0.32215	0.17792	0.17748	0.32246
Helicobacter_hepaticus_ATCC_51449_uid57737	GenBank	Bacteria	1799146	0.32194	0.18239	0.17693	0.31875
b_cereus_q1	EMBL	Bacteria	5506207	0.32188	0.1784	0.17628	0.32344
Methanobacterium_SWAN_1_uid67359	GenBank	Bacteria	2546541	0.32186	0.17834	0.17898	0.32082
b_weihenstephanensis	EMBL	Bacteria	5872743	0.32184	0.17792	0.17691	0.32333
Crubella	Phytozome	Plant	130071668	0.32175	0.17817	0.17815	0.32192
Bacillus_cereus_Q1_uid58529	GenBank	Bacteria	5214195	0.32171	0.17873	0.17689	0.32267
Bacillus_cereus_AH187_uid58753	GenBank	Bacteria	5269030	0.32154	0.17862	0.17729	0.32255
wolbachia_sp_drosophila_simulans	EMBL	Bacteria	1445873	0.32149	0.17925	0.17239	0.32686
Marivirga_tractuosa_DSM_4126_uid60837	GenBank	Bacteria	4511574	0.32148	0.17796	0.17716	0.3234
ciona_intestinalis	EMBL	Invertebrate	112162838	0.32145	0.17826	0.17847	0.32181
Caldisericum_exile_AZM16c01_uid158173	GenBank	Bacteria	1558103	0.32135	0.17723	0.17652	0.3249
Bacillus_cereus_NC7401_uid82815	GenBank	Bacteria	5221581	0.32126	0.17888	0.17705	0.32281
Bacillus_weihenstephanensis_KBAB4_uid58315	GenBank	Bacteria	5262775	0.32115	0.17897	0.17665	0.32323
Oceanobacillus_iheyensis_HTE831_uid57867	GenBank	Bacteria	3630528	0.32104	0.17857	0.17824	0.32214
amphimedon_queenslandica	EMBL	Invertebrate	144846385	0.32087	0.17907	0.17918	0.32088
Alkaliphilus_oremlandii_OhILAs_uid58495	GenBank	Bacteria	3123558	0.32067	0.17889	0.18368	0.31676
Fervidobacterium_nodosum_Rt17_B1_uid58625	GenBank	Bacteria	1948941	0.32062	0.17694	0.17295	0.32948
Calditerrivibrio_nitroreducens_DSM_19672_uid60821	GenBank	Bacteria	2157835	0.32032	0.17794	0.17959	0.32215
Tetragenococcus_halophilus_uid74441	GenBank	Bacteria	2562720	0.32024	0.1786	0.18181	0.31935
Lactococcus_lactis_cremoris_SK11_uid57983	GenBank	Bacteria	2438589	0.32023	0.17953	0.17903	0.32122
Lactococcus_lactis_cremoris_MG1363_uid58837	GenBank	Bacteria	2529478	0.32013	0.17966	0.17779	0.32241
b_cereus_cytotoxis	EMBL	Bacteria	4094159	0.32001	0.1803	0.17837	0.32132
Bacillus_cytotoxicus_NVH_391_98_uid58317	GenBank	Bacteria	4087024	0.31997	0.18026	0.17851	0.32126
Capnocytophaga_canimorsus_Cc5_uid70727	GenBank	Bacteria	2571406	0.31997	0.18089	0.1802	0.31893
arabidopsis_thaliana	EMBL	Plant	119481543	0.31991	0.18037	0.18018	0.31953
Picrophilus_torridus_DSM_9790_uid58041	GenBank	Bacteria	1545895	0.31984	0.18128	0.17843	0.32046
Caldicellulosiruptor_kristjanssonii_177R1B_uid60393	GenBank	Bacteria	2786473	0.3198	0.1779	0.18307	0.31922
sarcophilus_harrisii	EMBL	Vertebrate	2931539702	0.31973	0.18025	0.18019	0.31983
Weeksella_virosa_DSM_16922_uid63627	GenBank	Bacteria	2272954	0.31971	0.17976	0.17945	0.32107
schizosaccharomyces_pombe	EMBL	Fungi	12630977	0.31956	0.18011	0.18029	0.32004
Listeria_welshimeri_serovar_6b_SLCC5334_uid61605	GenBank	Bacteria	2814130	0.31951	0.1822	0.18132	0.31697
arabidopsis_lyrata	EMBL	Plant	183778159	0.3195	0.18046	0.1804	0.31965
b_anthracis_cdc_684	EMBL	Bacteria	5506763	0.31947	0.18534	0.16713	0.32806
Streptococcus_parauberis_KCTC_11537_uid67355	GenBank	Bacteria	2143887	0.31937	0.18154	0.17394	0.32515
Sulfolobus_solfataricus_P2_uid57721	GenBank	Bacteria	2992245	0.31935	0.17851	0.17937	0.32278
c_angaria	wombase	Invertebrate	75258781	0.3193	0.18116	0.18196	0.31759
Natranaerobius_thermophilus_JW_NM_WN_LF_uid59001	GenBank	Bacteria	3165557	0.31926	0.18097	0.18225	0.31752
Zunongwangia_profunda_SM_A87_uid48073	GenBank	Bacteria	5128187	0.31914	0.18006	0.18213	0.31868
Methanobacterium_AL_21_uid63623	GenBank	Bacteria	2583753	0.31913	0.18056	0.17772	0.32258
Caldicellulosiruptor_hydrothermalis_108_uid60157	GenBank	Bacteria	2770676	0.31908	0.18253	0.17862	0.31977
Bartonella_clarridgeiae_73_uid62131	GenBank	Bacteria	1522743	0.31893	0.17891	0.17836	0.3238
Bacillus_anthracis_CDC_684_uid59303	GenBank	Bacteria	5230115	0.31886	0.18627	0.16754	0.32733
Prochlorococcus_marinus_CCMP1375_uid57995	GenBank	Bacteria	1751080	0.31873	0.18194	0.18248	0.31685
Debaryomyces_hansenii_CBS767_uid12410	GenBank	Fungi	12181220	0.3185	0.18153	0.18173	0.31824
Fluviicola_taffensis_DSM_16823_uid65271	GenBank	Bacteria	4633577	0.31828	0.18227	0.18268	0.31678
Pedobacter_saltans_DSM_12145_uid61349	GenBank	Bacteria	4635236	0.31823	0.18158	0.18425	0.31595
Vibrio_fischeri_ES114_uid58163	GenBank	Bacteria	1330333	0.31803	0.18601	0.18422	0.31175
b_cereus_rock3_44	EMBL	Bacteria	4893949	0.31791	0.17999	0.18734	0.31477
Acetohalobium_arabaticum_DSM_5501_uid51423	GenBank	Bacteria	2469596	0.31789	0.18182	0.18449	0.3158
Candidatus_Midichloria_mitochondrii_IricVA_uid68687	GenBank	Bacteria	1183732	0.31762	0.18074	0.18479	0.31684
Flavobacteriales_bacterium_HTCC2170_uid51877	GenBank	Bacteria	3868304	0.31751	0.18849	0.18129	0.31272
Lactobacillus_crispatus_ST1_uid48359	GenBank	Bacteria	2042570	0.31747	0.18194	0.18694	0.31365
ciona_savignyi	EMBL	Invertebrate	173749524	0.31735	0.1828	0.18275	0.31711
Leuconostoc_gasicomitatum_LMG_18811_uid50385	GenBank	Bacteria	1954080	0.31723	0.18301	0.18362	0.31613
Pediococcus_claussenii_ATCC_BAA_344_uid81103	GenBank	Bacteria	1829111	0.31709	0.18311	0.18509	0.31471
Macrococcus_caseolyticus_JCSC5402_uid59003	GenBank	Bacteria	2102324	0.317	0.18286	0.18591	0.31423
Clostridium_clariflavum_DSM_19732_uid82345	GenBank	Bacteria	4897678	0.31695	0.18421	0.17296	0.32588
s_mutans_nn2025	EMBL	Bacteria	2013587	0.31683	0.18318	0.18528	0.3147
Streptococcus_uberis_0140J_uid57959	GenBank	Bacteria	1852352	0.31676	0.183	0.18331	0.31692
Bacillus_cellulosilyticus_DSM_2522_uid43329	GenBank	Bacteria	4681672	0.31664	0.18072	0.1845	0.31814
danio_rerio	EMBL	Vertebrate	1409770109	0.3165	0.18351	0.1836	0.31638
Naumovozyma_castellii_CBS_4309	GenBank	Fungi	11219410	0.31632	0.18352	0.18412	0.31604
Vibrio_fischeri_MJ11_uid58907	GenBank	Bacteria	1418848	0.31625	0.18761	0.18488	0.31125
Alkaliphilus_metalliredigens_QYMF_uid58171	GenBank	Bacteria	4929566	0.31616	0.18302	0.1852	0.31562
Erysipelothrix_rhusiopathiae_Fujisawa_uid68021	GenBank	Bacteria	1787941	0.31616	0.18322	0.18235	0.31828
Lysinibacillus_sphaericus_C3_41_uid58945	GenBank	Bacteria	4639821	0.31567	0.18178	0.19111	0.31143
Clostridium_BNL1100_uid84307	GenBank	Bacteria	4613747	0.31562	0.18598	0.18657	0.31183
Sulfolobus_acidocaldarius_DSM_639_uid58379	GenBank	Bacteria	2225959	0.31548	0.18331	0.18377	0.31744
Lactobacillus_helveticus_DPC_4571_uid58761	GenBank	Bacteria	2080931	0.31544	0.18207	0.1887	0.31379
Legionella_longbeachae_NSW150_uid46099	GenBank	Bacteria	4077095	0.31543	0.18464	0.1865	0.31343
Acoerulea	Phytozome	Plant	293082282	0.31532	0.18449	0.18465	0.31554
Candidatus_Liberibacter_asiaticus_psy62_uid59227	GenBank	Bacteria	1227328	0.31515	0.18152	0.18317	0.32016
s_mutans_atcc_700610	EMBL	Bacteria	2030921	0.31463	0.18538	0.18287	0.31712
Methanohalobium_evestigatum_Z_7303_uid49857	GenBank	Bacteria	2242317	0.31462	0.18671	0.17958	0.31909
Streptococcus_mutans_UA159_uid57947	GenBank	Bacteria	2032925	0.3146	0.18541	0.18288	0.31712
strongylocentrotus_purpuratus	EMBL	Invertebrate	813335206	0.31417	0.18573	0.18525	0.31484
Bacteriovorax_marinus_SJ_uid82341	GenBank	Bacteria	3435933	0.31415	0.18408	0.18339	0.31837
Bartonella_grahamii_as4aup_uid59405	GenBank	Bacteria	2341328	0.31415	0.19137	0.18921	0.30528
Gramella_forsetii_KT0803_uid58881	GenBank	Bacteria	3798465	0.31412	0.18418	0.18193	0.31978
Tepidanaerobacter_Re1_uid66873	GenBank	Bacteria	2759867	0.31409	0.18762	0.18772	0.31057
drosophila_willistoni	EMBL	Invertebrate	223610028	0.31386	0.18628	0.18618	0.31367
Streptococcus_gallolyticus_UCN34_uid46061	GenBank	Bacteria	2350911	0.3138	0.18851	0.18785	0.30984
Listeria_ivanovii_PAM_55_uid73473	GenBank	Bacteria	2928879	0.31375	0.18647	0.18485	0.31493
Haemophilus_somnus_129PT_uid57929	GenBank	Bacteria	2007700	0.31361	0.18609	0.18589	0.31442
Taylorella_equigenitalis_MCE9_uid62103	GenBank	Bacteria	1695860	0.31356	0.18598	0.18821	0.31226
Streptococcus_pasteurianus_ATCC_43144_uid68019	GenBank	Bacteria	2100077	0.31351	0.18695	0.18683	0.31271
Hippea_maritima_DSM_10411_uid65267	GenBank	Bacteria	1694430	0.31338	0.18702	0.18773	0.31188
Krokinobacter_4H_3_7_5_uid66593	GenBank	Bacteria	3389993	0.31319	0.18728	0.18561	0.31392
Bartonella_henselae_Houston_1_uid57745	GenBank	Bacteria	1931047	0.31314	0.19311	0.18919	0.30456
caenorhabditis_briggsae	EMBL	Invertebrate	105437247	0.31302	0.18661	0.18691	0.31345
culex_quinquefasciatus	EMBL	Invertebrate	539959374	0.31297	0.18707	0.18712	0.31284
Pediococcus_pentosaceus_ATCC_25745_uid57981	GenBank	Bacteria	1832387	0.31294	0.18672	0.18686	0.31348
c_briggsae	wombase	Invertebrate	105416539	0.31289	0.18673	0.18682	0.31356
Listeria_innocua_Clip11262_uid61567	GenBank	Bacteria	3011208	0.31272	0.18869	0.1857	0.3129
Streptococcus_infantarius_CJ18_uid87033	GenBank	Bacteria	1988420	0.31265	0.18809	0.18747	0.31179
Streptococcus_gallolyticus_ATCC_BAA_2069_uid63617	GenBank	Bacteria	2356407	0.31238	0.18847	0.18802	0.31114
Clostridium_cellulolyticum_H10_uid58709	GenBank	Bacteria	4068724	0.31237	0.18729	0.18675	0.31359
Leuconostoc_kimchii_IMSNU_11154_uid48589	GenBank	Bacteria	2002721	0.31229	0.18045	0.19954	0.30772
Listeria_seeligeri_serovar_1_2b_SLCC3954_uid46215	GenBank	Bacteria	2797636	0.31223	0.18761	0.18622	0.31395
Ppersica	Phytozome	Plant	224609531	0.31218	0.18772	0.18738	0.31273
Lactobacillus_kefiranofaciens_ZW3_uid67985	GenBank	Bacteria	2113023	0.31203	0.18781	0.18915	0.31101
Enterococcus_faecalis_62_uid159663	GenBank	Bacteria	2988673	0.31179	0.18696	0.18782	0.31343
Helicobacter_acinonychis_Sheeba_uid58685	GenBank	Bacteria	1553927	0.31178	0.1906	0.19117	0.30645
Cyanothece_ATCC_51142_uid59013	GenBank	Bacteria	429701	0.31166	0.19323	0.19246	0.30266
Staphylococcus_pseudintermedius_HKU10_03_uid62125	GenBank	Bacteria	2617379	0.31163	0.18856	0.18677	0.31304
Thermoanaerobacter_tengcongensis_MB4_uid57813	GenBank	Bacteria	2689445	0.31156	0.18806	0.18765	0.31273
Prochlorococcus_marinus_MIT_9211_uid58309	GenBank	Bacteria	1688863	0.31156	0.18979	0.1903	0.30834
c_sp11	wombase	Invertebrate	76497192	0.31153	0.18855	0.18869	0.31123
bombyx_mori	EMBL	Invertebrate	431756343	0.3115	0.18847	0.18829	0.31173
Oenococcus_oeni_PSU_1_uid59417	GenBank	Bacteria	1780517	0.31149	0.18851	0.19038	0.30962
Thalophila	Phytozome	Plant	238467381	0.31134	0.18868	0.18842	0.31156
Streptococcus_macedonicus_ACA_DC_198_uid81631	GenBank	Bacteria	2130034	0.31128	0.1884	0.18787	0.31245
Halothermothrix_orenii_H_168_uid58585	GenBank	Bacteria	2578146	0.31128	0.19001	0.18882	0.30989
Cyanothece_ATCC_51142_uid59013	GenBank	Bacteria	4934271	0.31126	0.18927	0.18948	0.30998
Haemophilus_somnus_2336_uid57979	GenBank	Bacteria	2263857	0.3112	0.18138	0.1924	0.31502
Enterococcus_faecalis_V583_uid57669	GenBank	Bacteria	3218031	0.31116	0.18819	0.18708	0.31357
Caldicellulosiruptor_lactoaceticus_6A_uid60575	GenBank	Bacteria	2674809	0.31114	0.19095	0.17036	0.32755
Bartonella_tribocorum_CIP_105476_uid59129	GenBank	Bacteria	2619061	0.31108	0.20214	0.18642	0.30036
Leuconostoc_mesenteroides_ATCC_8293_uid57919	GenBank	Bacteria	2038396	0.31103	0.18666	0.19045	0.31186
Listeria_monocytogenes_serotype_4b_F2365_uid57689	GenBank	Bacteria	2905187	0.31089	0.19143	0.18899	0.3087
monodelphis_domestica	EMBL	Vertebrate	3501660299	0.31085	0.18911	0.18911	0.31093
Enterococcus_faecalis_OG1RF_uid54927	GenBank	Bacteria	2739625	0.3108	0.18805	0.18948	0.31167
Leuconostoc_mesenteroides_J18_uid84337	GenBank	Bacteria	1896561	0.31072	0.18697	0.19075	0.31156
Listeria_monocytogenes_Clip80459_uid59317	GenBank	Bacteria	2912690	0.31068	0.19166	0.18897	0.30869
Eubacterium_eligens_ATCC_27750_uid59171	GenBank	Bacteria	2144190	0.31062	0.18897	0.18816	0.31226
Listeria_monocytogenes_EGD_e_uid61583	GenBank	Bacteria	2944528	0.31047	0.1913	0.18851	0.30971
s_pyogenes_m4	EMBL	Bacteria	1937111	0.3104	0.18897	0.19419	0.30644
Persephonella_marina_EX_H1_uid58119	GenBank	Bacteria	1930282	0.31035	0.1814	0.19017	0.31809
Lactobacillus_amylovorus_GRL_1112_uid61179	GenBank	Bacteria	2067692	0.31033	0.18798	0.19398	0.30772
Colwellia_psychrerythraea_34H_uid57855	GenBank	Bacteria	5373180	0.31033	0.18967	0.19039	0.30962
drosophila_grimshawi	EMBL	Invertebrate	186090669	0.31027	0.19003	0.18974	0.30996
Cyclobacterium_marinum_DSM_745_uid71485	GenBank	Bacteria	6221273	0.31019	0.19074	0.19072	0.30835
Haemophilus_influenzae_Rd_KW20_uid57771	GenBank	Bacteria	1830023	0.31017	0.19165	0.18985	0.30832
caenorhabditis_remanei	EMBL	Invertebrate	138406203	0.31016	0.18992	0.18982	0.3101
Mdomestica	Phytozome	Plant	865432318	0.31013	0.19001	0.18992	0.30995
Treponema_denticola_ATCC_35405_uid57583	GenBank	Bacteria	2843201	0.31005	0.19104	0.1877	0.31121
Haemophilus_influenzae_PittGG_uid58593	GenBank	Bacteria	1887181	0.30997	0.19197	0.18812	0.30994
Bacillus_megaterium_WSH_002_uid159841	GenBank	Bacteria	4983968	0.30994	0.19018	0.19222	0.30767
a_suum	wombase	Invertebrate	265335806	0.30985	0.18971	0.19004	0.31039
saccharomyces_cerevisiae	EMBL	Fungi	12157105	0.30981	0.19088	0.1906	0.30871
Haemophilus_influenzae_F3047_uid62097	GenBank	Bacteria	2007018	0.30975	0.19255	0.18969	0.30801
Haemophilus_influenzae_PittEE_uid58591	GenBank	Bacteria	1813019	0.30963	0.1896	0.19081	0.30997
b_megaterium_atcc_12872	EMBL	Bacteria	5523192	0.30961	0.19045	0.18882	0.31113
Legionella_pneumophila_Lens_uid58209	GenBank	Bacteria	3345566	0.30953	0.19112	0.19305	0.3063
Listeria_monocytogenes_uid43671	GenBank	Bacteria	3032288	0.30946	0.19044	0.18911	0.31099
Candidatus_Cloacamonas_acidaminovorans_uid62959	GenBank	Bacteria	2246820	0.30945	0.19072	0.18802	0.31181
Legionella_pneumophila_ATCC_43290_uid86885	GenBank	Bacteria	3358998	0.30936	0.1909	0.19082	0.30891
Haemophilus_influenzae_F3031_uid62123	GenBank	Bacteria	1985832	0.30929	0.19506	0.18719	0.30846
Taylorella_asinigenitalis_MCE3_uid73771	GenBank	Bacteria	1638553	0.30922	0.19079	0.19234	0.30765
Lactobacillus_acidophilus_30SC_uid63605	GenBank	Bacteria	2078001	0.30917	0.1885	0.19298	0.30935
Legionella_pneumophila_Paris_uid58211	GenBank	Bacteria	3503503	0.30899	0.19193	0.1918	0.30728
s_pyogenes_sf370	EMBL	Bacteria	1852441	0.30896	0.19075	0.19439	0.3059
Listeria_monocytogenes_08_5923_uid43727	GenBank	Bacteria	2999054	0.30895	0.19079	0.18886	0.3114
Haemophilus_influenzae_86_028NP_uid58093	GenBank	Bacteria	1914490	0.30894	0.1907	0.19087	0.30949
Streptococcus_pyogenes_SSI_1_uid57895	GenBank	Bacteria	1894275	0.30893	0.19047	0.19504	0.30556
Haemophilus_influenzae_10810_uid86647	GenBank	Bacteria	1981535	0.30889	0.19179	0.18962	0.30969
Flexistipes_sinusarabici_DSM_4947_uid68147	GenBank	Bacteria	2526590	0.30885	0.19014	0.19281	0.30821
Listeria_monocytogenes_HCC23_uid59203	GenBank	Bacteria	2976212	0.30877	0.18988	0.19205	0.3093
Legionella_pneumophila_2300_99_Alcoy_uid48801	GenBank	Bacteria	3516334	0.30877	0.19115	0.19263	0.30746
Legionella_pneumophila_Philadelphia_1_uid57609	GenBank	Bacteria	3397753	0.30872	0.19089	0.1918	0.30859
aedes_aegypti	EMBL	Invertebrate	1310090344	0.30862	0.19134	0.19135	0.30869
Staphylothermus_hellenicus_DSM_12710_uid45893	GenBank	Bacteria	1580347	0.30856	0.18789	0.18049	0.32306
s_pyogenes_mgas9429	EMBL	Bacteria	1836467	0.3085	0.19082	0.19456	0.30612
Thermotoga_lettingae_TMO_uid58419	GenBank	Bacteria	2135342	0.30837	0.1932	0.19377	0.30466
Legionella_pneumophila_Corby_uid58733	GenBank	Bacteria	3576470	0.30815	0.19189	0.1929	0.30706
Helicobacter_pylori_B8_uid49873	GenBank	Bacteria	1673997	0.30815	0.192	0.19595	0.3039
Bartonella_quintana_Toulouse_uid57635	GenBank	Bacteria	1581384	0.30811	0.19603	0.19194	0.30392
s_pyogenes_m2	EMBL	Bacteria	1928252	0.30809	0.19142	0.19288	0.30761
Bacillus_megaterium_DSM319_uid48371	GenBank	Bacteria	5097447	0.30807	0.19165	0.18967	0.31061
_Nostoc_azollae__0708_uid49725	GenBank	Bacteria	5354700	0.308	0.19208	0.19241	0.30751
Bacillus_megaterium_QM_B1551_uid15862	GenBank	Bacteria	5097129	0.30776	0.19214	0.19043	0.30968
Streptococcus_pyogenes_MGAS15252_uid158037	GenBank	Bacteria	1750832	0.30765	0.19125	0.19356	0.30754
Sulfurospirillum_deleyianum_DSM_6946_uid41861	GenBank	Bacteria	2306351	0.3073	0.19809	0.19161	0.30301
Veillonella_parvula_DSM_2008_uid41927	GenBank	Bacteria	2132142	0.30727	0.19225	0.19405	0.30644
Leuconostoc_C2_uid68743	GenBank	Bacteria	1877273	0.30708	0.20033	0.17871	0.31389
caenorhabditis_brenneri	EMBL	Invertebrate	170473124	0.30697	0.19307	0.19335	0.30661
Aliivibrio_salmonicida_LFI1238_uid59251	GenBank	Bacteria	1206461	0.30696	0.19006	0.19232	0.31066
Treponema_succinifaciens_DSM_2489_uid65781	GenBank	Bacteria	2731853	0.30696	0.19571	0.19592	0.30141
s_thermophilus_atcc_baa_491	EMBL	Bacteria	1864178	0.30689	0.19515	0.19554	0.30242
Streptococcus_thermophilus_LMD_9_uid58327	GenBank	Bacteria	1856368	0.30686	0.19516	0.19565	0.30232
s_pyogenes_m18	EMBL	Bacteria	1895017	0.3067	0.19218	0.19329	0.30783
Candida_glabrata	GenBank	Fungi	12338008	0.30669	0.19337	0.19282	0.30713
Acinetobacter_oleivorans_DR1_uid50119	GenBank	Bacteria	4152543	0.30669	0.19382	0.1935	0.30599
Mycoplasma_haemofelis_Langford_1_uid62461	GenBank	Bacteria	1147259	0.30666	0.19439	0.19413	0.30483
Streptococcus_pyogenes_Manfredo_uid57847	GenBank	Bacteria	1841271	0.30661	0.19261	0.19368	0.30711
Cytophaga_hutchinsonii_ATCC_33406_uid57651	GenBank	Bacteria	4433218	0.3066	0.19411	0.19435	0.30494
s_pyogenes_m49	EMBL	Bacteria	1815724	0.30658	0.19176	0.19394	0.30772
Kluyveromyces_lactis_NRRL_Y-1140_uid12377	GenBank	Fungi	10729403	0.30642	0.19386	0.19331	0.30641
s_thermophilus_cnrz_1066	EMBL	Bacteria	1796226	0.30624	0.19451	0.1963	0.30295
Streptococcus_thermophilus_LMG_18311_uid58219	GenBank	Bacteria	1796846	0.3062	0.19465	0.19627	0.30288
s_pyogenes_mgas5005	EMBL	Bacteria	1838554	0.30619	0.19279	0.19255	0.30847
Streptococcus_pyogenes_MGAS6180_uid58335	GenBank	Bacteria	1897573	0.30608	0.19227	0.19126	0.31039
Lactobacillus_reuteri_DSM_20016_uid58471	GenBank	Bacteria	1999618	0.30601	0.19235	0.19638	0.30527
Fervidobacterium_pennivorans_DSM_9078_uid78143	GenBank	Bacteria	2166381	0.30601	0.19402	0.19473	0.30524
Leptospira_biflexa_serovar_Patoc__Patoc_1__Ames__uid58511	GenBank	Bacteria	3603977	0.30601	0.19521	0.1937	0.30507
Leptospira_biflexa_serovar_Patoc__Patoc_1__Paris__uid58993	GenBank	Bacteria	3599677	0.30601	0.19522	0.19373	0.30504
Streptococcus_pyogenes_MGAS2096_uid58573	GenBank	Bacteria	1860355	0.30595	0.19335	0.19394	0.30676
Lactobacillus_reuteri_JCM_1112_uid58875	GenBank	Bacteria	2039414	0.3059	0.19253	0.19626	0.30532
Filifactor_alocis_ATCC_35896_uid46625	GenBank	Bacteria	1931012	0.30581	0.20118	0.15328	0.33973
Proteus_mirabilis_HI4320_uid61599	GenBank	Bacteria	4063606	0.30577	0.19503	0.19397	0.30523
Bartonella_bacilliformis_KC583_uid58533	GenBank	Bacteria	1445021	0.30569	0.1849	0.19749	0.31193
Lactobacillus_reuteri_SD2112_uid55357	GenBank	Bacteria	2264398	0.30566	0.19377	0.19658	0.304
choloepus_hoffmanni	EMBL	Vertebrate	2060419685	0.30565	0.19444	0.195	0.30491
Acinetobacter_baumannii_ATCC_17978_uid58731	GenBank	Bacteria	3976746	0.30564	0.19382	0.19559	0.30496
macropus_eugenii	EMBL	Vertebrate	2541767336	0.30558	0.19427	0.19388	0.30626
Acinetobacter_calcoaceticus_PHEA_2_uid83123	GenBank	Bacteria	3862530	0.30552	0.19362	0.19462	0.30624
Butyrivibrio_proteoclasticus_B316_uid51489	GenBank	Bacteria	302358	0.30552	0.19658	0.20386	0.29405
Cyanothece_PCC_7424_uid59025	GenBank	Bacteria	5942652	0.30547	0.19287	0.19322	0.30844
Mycoplasma_pneumoniae_309_uid85495	GenBank	Bacteria	817176	0.30541	0.19934	0.20045	0.2948
Helicobacter_pylori_F30_uid159991	GenBank	Bacteria	1570564	0.30534	0.19451	0.19379	0.30637
Haemophilus_ducreyi_35000HP_uid57625	GenBank	Bacteria	1698955	0.3053	0.18513	0.19708	0.3125
Acinetobacter_baumannii_AB307_0294_uid59271	GenBank	Bacteria	3760981	0.30526	0.19567	0.19477	0.3043
Mycoplasma_pneumoniae_M129_uid57709	GenBank	Bacteria	816394	0.30526	0.19956	0.20052	0.29466
Streptococcus_pyogenes_MGAS10394_uid58105	GenBank	Bacteria	1899877	0.30508	0.19391	0.19294	0.30807
Lactococcus_garvieae_ATCC_49156_uid73413	GenBank	Bacteria	1950135	0.30506	0.19464	0.19362	0.30667
Methanosarcina_barkeri_Fusaro_uid57715	GenBank	Bacteria	4837408	0.30506	0.19715	0.19561	0.30218
plasmodium_knowlesi	EMBL	Protist	22682672	0.30505	0.19522	0.19309	0.30664
Vibrio_fischeri_MJ11_uid58907	GenBank	Bacteria	2904729	0.30503	0.19446	0.19432	0.3062
Acetobacterium_woodii_DSM_1030_uid88073	GenBank	Bacteria	4044777	0.30488	0.19321	0.20017	0.30174
Helicobacter_pylori_ELS37_uid158157	GenBank	Bacteria	1664587	0.30488	0.19725	0.1916	0.30626
Chlamydophila_psittaci_C19_98_uid159523	GenBank	Bacteria	1169374	0.30487	0.19611	0.19437	0.30466
Chlamydophila_psittaci_08DC60_uid159525	GenBank	Bacteria	1172032	0.30483	0.1961	0.19444	0.30463
Chlamydophila_psittaci_02DC15_uid159521	GenBank	Bacteria	1172182	0.30483	0.19612	0.19443	0.30462
Chlamydophila_psittaci_01DC11_uid159527	GenBank	Bacteria	1172197	0.30483	0.19612	0.19443	0.30462
s_pyogenes_atcc_baa_595	EMBL	Bacteria	1900521	0.30482	0.19379	0.19213	0.30925
Chlamydophila_psittaci_6BC_uid159845	GenBank	Bacteria	1171667	0.30478	0.1961	0.19452	0.3046
Chlamydophila_psittaci_6BC_uid63621	GenBank	Bacteria	1171660	0.30477	0.1961	0.19452	0.30461
Helicobacter_pylori_SJM180_uid53541	GenBank	Bacteria	1658050	0.30474	0.19569	0.1933	0.30627
Acinetobacter_baumannii_MDR_ZJ06_uid158685	GenBank	Bacteria	3991133	0.30471	0.1945	0.19587	0.30492
Vibrio_fischeri_ES114_uid58163	GenBank	Bacteria	2897536	0.30468	0.19506	0.19447	0.30579
Helicobacter_pylori_35A_uid49903	GenBank	Bacteria	1566655	0.3046	0.19577	0.1929	0.30672
Clostridium_thermocellum_ATCC_27405_uid57917	GenBank	Bacteria	3843301	0.30458	0.19547	0.1944	0.30556
Parachlamydia_acanthamoebae_UV7_uid68335	GenBank	Bacteria	3071812	0.30455	0.1953	0.19506	0.30509
Chlamydophila_caviae_GPIC_uid57783	GenBank	Bacteria	1173390	0.30447	0.19642	0.19581	0.3033
Paludibacter_propionicigenes_WB4_uid60725	GenBank	Bacteria	3685504	0.30442	0.19414	0.19442	0.30701
Zygosaccharomyces_rouxii_CBS_732_uid39573	GenBank	Fungi	9763366	0.30431	0.19569	0.19563	0.30437
Helicobacter_pylori_HPAG1_uid58517	GenBank	Bacteria	1596366	0.30421	0.19573	0.1951	0.30496
Aciduliprofundum_boonei_T469_uid43333	GenBank	Bacteria	1486778	0.30414	0.19822	0.19336	0.30428
Acinetobacter_baumannii_ACICU_uid58765	GenBank	Bacteria	3904046	0.30409	0.19512	0.1952	0.30559
c_japonica	wombase	Invertebrate	154057934	0.30409	0.19607	0.19613	0.30371
Streptococcus_pneumoniae_Hungary19A_6_uid59117	GenBank	Bacteria	2245614	0.30409	0.19647	0.19983	0.2996
Acinetobacter_baumannii_1656_2_uid158677	GenBank	Bacteria	3940614	0.30408	0.19351	0.19817	0.30424
Helicobacter_pylori_uid159983	GenBank	Bacteria	1568826	0.30401	0.19627	0.19314	0.30658
Helicobacter_pylori_P12_uid59327	GenBank	Bacteria	1673813	0.30399	0.19499	0.1931	0.30792
Acinetobacter_baumannii_SDF_uid61601	GenBank	Bacteria	3421854	0.30397	0.19506	0.19687	0.3041
s_pneumoniae_cgsp14	EMBL	Bacteria	2209198	0.30384	0.19635	0.19828	0.30153
Leptospira_biflexa_serovar_Patoc__Patoc_1__Paris__uid58993	GenBank	Bacteria	277655	0.3037	0.19814	0.19459	0.30357
Acinetobacter_baumannii_AB0057_uid59083	GenBank	Bacteria	4050513	0.30363	0.19551	0.19654	0.30431
Leptospira_biflexa_serovar_Patoc__Patoc_1__Ames__uid58511	GenBank	Bacteria	277995	0.30362	0.1982	0.19454	0.30364
Pseudoalteromonas_haloplanktis_TAC125_uid58431	GenBank	Bacteria	635328	0.3036	0.19074	0.20293	0.30273
Egrandis	Phytozome	Plant	640647130	0.3036	0.19642	0.19643	0.30355
Acinetobacter_baumannii_AYE_uid61637	GenBank	Bacteria	3936291	0.30359	0.19745	0.19635	0.30261
Helicobacter_pylori_G27_uid59305	GenBank	Bacteria	1652982	0.30357	0.19586	0.19308	0.30749
Helicobacter_pylori_v225d_uid159639	GenBank	Bacteria	1588278	0.30355	0.19457	0.19515	0.30673
Helicobacter_pylori_Shi470_uid59165	GenBank	Bacteria	1608548	0.30354	0.19642	0.19273	0.30732
Leptospira_borgpetersenii_serovar_Hardjo_bovis_JB197_uid58509	GenBank	Bacteria	299762	0.30351	0.2003	0.20398	0.29221
Leptospira_borgpetersenii_serovar_Hardjo_bovis_L550_uid58507	GenBank	Bacteria	317336	0.30344	0.1985	0.20313	0.29493
Haemophilus_parainfluenzae_T3T1_uid72801	GenBank	Bacteria	2086875	0.30328	0.19721	0.1985	0.301
Helicobacter_pylori_J99_uid57789	GenBank	Bacteria	1643831	0.30326	0.19696	0.19493	0.30485
drosophila_mojavensis	EMBL	Invertebrate	180207831	0.30324	0.19747	0.19732	0.30197
Streptococcus_pneumoniae_AP200_uid52453	GenBank	Bacteria	2130579	0.3032	0.19846	0.19667	0.30168
Leuconostoc_citreum_KM20_uid58481	GenBank	Bacteria	1796284	0.30319	0.19415	0.19574	0.30692
Helicobacter_pylori_Sat464_uid159467	GenBank	Bacteria	1560341	0.30312	0.19733	0.19385	0.30571
c_sp5	wombase	Invertebrate	130391159	0.30311	0.19702	0.19774	0.30213
Helicobacter_pylori_26695_uid57787	GenBank	Bacteria	1667825	0.30303	0.19611	0.19263	0.30823
Streptococcus_pneumoniae_P1031_uid59123	GenBank	Bacteria	2111882	0.30297	0.19744	0.20002	0.29957
Campylobacter_concisus_13826_uid58667	GenBank	Bacteria	2052006	0.30297	0.19833	0.19596	0.30274
Helicobacter_pylori_Lithuania75_uid159491	GenBank	Bacteria	1624643	0.30286	0.19624	0.19293	0.30798
Helicobacter_pylori_Cuz20_uid159987	GenBank	Bacteria	1635448	0.30279	0.19544	0.1932	0.30857
Helicobacter_pylori_908_uid159985	GenBank	Bacteria	1549666	0.30271	0.19736	0.19563	0.3043
Aliivibrio_salmonicida_LFI1238_uid59251	GenBank	Bacteria	3325165	0.30269	0.19213	0.20016	0.30503
Chlamydophila_felis_Fe_C_56_uid57971	GenBank	Bacteria	1166239	0.30267	0.19642	0.19733	0.30357
Streptococcus_salivarius_CCHSS3_uid70481	GenBank	Bacteria	2217184	0.30265	0.1998	0.19892	0.29863
s_pneumoniae_tigr4	EMBL	Bacteria	2160842	0.3026	0.19751	0.19946	0.30042
Streptococcus_pneumoniae_G54_uid59167	GenBank	Bacteria	2078087	0.30257	0.19843	0.19811	0.30089
Helicobacter_pylori_PeCan4_uid53539	GenBank	Bacteria	1629551	0.30248	0.19652	0.1929	0.3081
Lusitatissimum	Phytozome	Plant	302186967	0.30232	0.19783	0.19778	0.30207
s_pneumoniae_70585	EMBL	Bacteria	2184682	0.30218	0.19789	0.19936	0.30056
Helicobacter_pylori_B38_uid59415	GenBank	Bacteria	1576758	0.30218	0.19868	0.19291	0.30623
Capnocytophaga_ochracea_DSM_7271_uid59197	GenBank	Bacteria	2612925	0.30213	0.19794	0.19794	0.30199
Streptococcus_pneumoniae_ATCC_700669_uid59287	GenBank	Bacteria	2221315	0.30212	0.19821	0.19667	0.30299
Methanosalsum_zhilinae_DSM_4017_uid68249	GenBank	Bacteria	2138444	0.30207	0.19568	0.19588	0.30637
s_pneumoniae_d39	EMBL	Bacteria	2049276	0.30198	0.1977	0.19924	0.30108
caenorhabditis_japonica	EMBL	Invertebrate	129321631	0.30193	0.19786	0.19772	0.30249
Streptococcus_pneumoniae_D39_uid58581	GenBank	Bacteria	2046115	0.3019	0.19783	0.19923	0.30104
Elusimicrobium_minutum_Pei191_uid58949	GenBank	Bacteria	1643562	0.30182	0.19841	0.20111	0.29866
s_pneumoniae_taiwan19f_14	EMBL	Bacteria	2112148	0.30181	0.19773	0.19994	0.30052
s_pneumoniae_atcc_baa_255	EMBL	Bacteria	2038615	0.30181	0.198	0.19916	0.30103
Streptococcus_pneumoniae_JJA_uid59121	GenBank	Bacteria	2120232	0.30177	0.19897	0.19847	0.30079
Thermoplasma_volcanium_GSS1_uid57751	GenBank	Bacteria	1584804	0.30162	0.19907	0.20012	0.29919
vicugna_pacos	EMBL	Vertebrate	1922910435	0.30149	0.19809	0.19872	0.30171
Gallibacterium_anatis_UMN179_uid66567	GenBank	Bacteria	2687323	0.30128	0.20113	0.19765	0.29995
spermophilus_tridecemlineatus	EMBL	Vertebrate	1913367893	0.30124	0.19866	0.19873	0.30137
Nitratiruptor_SB155_2_uid58861	GenBank	Bacteria	1877931	0.30124	0.19891	0.19797	0.30187
Streptococcus_dysgalactiae_equisimilis_GGS_124_uid59103	GenBank	Bacteria	2106340	0.3012	0.19893	0.19685	0.30302
Enterococcus_faecium_Aus0004_uid157905	GenBank	Bacteria	2955294	0.301	0.19893	0.18472	0.31536
Cyanothece_PCC_8801_uid59027	GenBank	Bacteria	4679413	0.30098	0.19895	0.19867	0.30141
Streptococcus_pseudopneumoniae_IS7493_uid71153	GenBank	Bacteria	2190731	0.30091	0.19946	0.19847	0.30115
Chlamydophila_abortus_S26_3_uid57963	GenBank	Bacteria	1144377	0.30088	0.20006	0.1986	0.30045
Cyanothece_PCC_8802_uid59143	GenBank	Bacteria	4669813	0.30039	0.1993	0.19892	0.3014
Haemophilus_parasuis_SH0165_uid59273	GenBank	Bacteria	2269156	0.30027	0.19854	0.20139	0.2998
cavia_porcellus	EMBL	Vertebrate	2663369733	0.30025	0.19971	0.19977	0.30027
pteropus_vampyrus	EMBL	Vertebrate	1839436660	0.30022	0.19972	0.19973	0.30033
tarsius_syrichta	EMBL	Vertebrate	2768536343	0.30008	0.19905	0.1996	0.30127
Streptococcus_pneumoniae_670_6B_uid52533	GenBank	Bacteria	2240043	0.30004	0.19942	0.19651	0.30403
drosophila_virilis	EMBL	Invertebrate	189205863	0.29998	0.20009	0.19975	0.30018
xenopus_tropicalis	EMBL	Vertebrate	1358317272	0.29973	0.20032	0.20032	0.29963
Streptococcus_pneumoniae_TCH8431_19A_uid49735	GenBank	Bacteria	2088772	0.29965	0.2001	0.19825	0.30199
Psychromonas_ingrahamii_37_uid58521	GenBank	Bacteria	4559598	0.29964	0.2001	0.20077	0.29949
Streptococcus_mitis_B6_uid46097	GenBank	Bacteria	2146611	0.29939	0.19978	0.20002	0.30082
Pasteurella_multocida_HN06_uid156881	GenBank	Bacteria	2402218	0.29934	0.20062	0.20159	0.29844
Cyanothece_PCC_7822_uid52547	GenBank	Bacteria	6091620	0.29932	0.20134	0.20088	0.29846
Butyrivibrio_proteoclasticus_B316_uid51489	GenBank	Bacteria	3554795	0.2992	0.20173	0.20039	0.29867
Leptospira_borgpetersenii_serovar_Hardjo_bovis_L550_uid58507	GenBank	Bacteria	3614446	0.29905	0.20083	0.20151	0.2986
Pseudoalteromonas_SM9913_uid61247	GenBank	Bacteria	704884	0.29869	0.19095	0.20723	0.30314
Chlamydia_muridarum_Nigg_uid57785	GenBank	Bacteria	1072931	0.29866	0.20104	0.20234	0.29797
Candidatus_Hamiltonella_defensa_5AT__Acyrthosiphon_pisum__uid59289	GenBank	Bacteria	2110231	0.29865	0.20221	0.20104	0.2981
Chlamydophila_pneumoniae_J138_uid57829	GenBank	Bacteria	1226564	0.29861	0.20325	0.20256	0.29557
Chlamydophila_pneumoniae_TW_183_uid57997	GenBank	Bacteria	1225935	0.29855	0.20328	0.20248	0.29568
Leptospira_borgpetersenii_serovar_Hardjo_bovis_JB197_uid58509	GenBank	Bacteria	3576473	0.29854	0.2021	0.20018	0.29917
Pasteurella_multocida_Pm70_uid57627	GenBank	Bacteria	2257487	0.29853	0.19936	0.20469	0.29742
Chlamydophila_pneumoniae_CWL029_uid57811	GenBank	Bacteria	1230230	0.29851	0.20318	0.2026	0.29571
Streptococcus_gordonii_Challis_substr__CH1_uid57667	GenBank	Bacteria	2196662	0.29839	0.20146	0.2036	0.29654
anolis_carolinensis	EMBL	Vertebrate	1701336547	0.29838	0.20154	0.20166	0.29842
dasypus_novemcinctus	EMBL	Vertebrate	2371493433	0.29834	0.2018	0.20191	0.29794
b_xylophilus	wombase	Invertebrate	73085728	0.29825	0.20186	0.20186	0.29803
Thermococcus_sibiricus_MM_739_uid59399	GenBank	Bacteria	1845800	0.29817	0.20112	0.20089	0.29982
Pseudoalteromonas_haloplanktis_TAC125_uid58431	GenBank	Bacteria	3214944	0.29814	0.20103	0.20131	0.29951
Acinetobacter_ADP1_uid61597	GenBank	Bacteria	3598621	0.29805	0.20117	0.20313	0.29765
Eremothecium_cymbalariae_DBVPG_7215	GenBank	Fungi	9669411	0.29804	0.20137	0.2018	0.29879
oryzias_latipes	EMBL	Vertebrate	700369883	0.29771	0.20235	0.20225	0.29768
Pseudoalteromonas_SM9913_uid61247	GenBank	Bacteria	3332787	0.29768	0.20172	0.20205	0.29855
b_pseudofirmus	EMBL	Bacteria	4249248	0.29761	0.20119	0.19741	0.30379
meleagris_gallopavo	EMBL	Vertebrate	936087475	0.2972	0.20249	0.20269	0.29762
Owenweeksia_hongkongensis_DSM_17368_uid82951	GenBank	Bacteria	4000057	0.29716	0.20083	0.20151	0.30051
Pasteurella_multocida_36950_uid86887	GenBank	Bacteria	2349518	0.29699	0.20298	0.20139	0.29864
nematostella_vectensis	EMBL	Invertebrate	297391672	0.29668	0.20322	0.20313	0.29697
gorilla_gorilla	EMBL	Vertebrate	2828866575	0.29665	0.20328	0.20206	0.29802
Thermotoga_thermarum_DSM_5069_uid68449	GenBank	Bacteria	2039943	0.29651	0.19646	0.20678	0.30025
pongo_abelii	EMBL	Vertebrate	3093543172	0.29633	0.20343	0.20355	0.29669
daphnia_pulex	EMBL	Invertebrate	158632522	0.29621	0.20395	0.2037	0.29614
loxodonta_africana	EMBL	Vertebrate	3118548474	0.29618	0.20385	0.20377	0.2962
Pyrococcus_furiosus_DSM_3638_uid57873	GenBank	Bacteria	1908256	0.29616	0.20366	0.20404	0.29614
Leadbetterella_byssophila_DSM_17132_uid60161	GenBank	Bacteria	4059653	0.29615	0.20329	0.20084	0.29971
pan_troglodytes	EMBL	Vertebrate	2902322413	0.29603	0.20369	0.20381	0.29647
Prevotella_melaninogenica_ATCC_25845_uid51377	GenBank	Bacteria	1371874	0.296	0.20526	0.2054	0.29334
nomascus_leucogenys	EMBL	Vertebrate	2756591777	0.29596	0.20369	0.20389	0.29647
s_suis_bm407	EMBL	Bacteria	2170808	0.29595	0.20466	0.20547	0.29392
Streptococcus_suis_BM407_uid59321	GenBank	Bacteria	2146229	0.29581	0.20468	0.20597	0.29354
Chlamydophila_pneumoniae_AR39_uid57809	GenBank	Bacteria	1229784	0.29573	0.2026	0.20315	0.29852
macaca_mulatta	EMBL	Vertebrate	2870792291	0.29559	0.20432	0.20436	0.29573
callithrix_jacchus	EMBL	Vertebrate	2752505800	0.29548	0.20419	0.20431	0.29601
Methanococcoides_burtonii_DSM_6242_uid58023	GenBank	Bacteria	2575032	0.29542	0.20207	0.20551	0.297
Chlamydophila_pneumoniae_LPCoLN_uid159529	GenBank	Bacteria	1241020	0.29541	0.20252	0.20298	0.29909
Streptococcus_oralis_Uo5_uid65449	GenBank	Bacteria	1958690	0.29532	0.20423	0.20716	0.2933
Chlamydophila_pecorum_E58_uid66295	GenBank	Bacteria	1106197	0.29521	0.20611	0.20466	0.29403
Bacillus_pseudofirmus_OF4_uid45847	GenBank	Bacteria	3858997	0.29516	0.20352	0.19915	0.30217
s_suis_sc84	EMBL	Bacteria	2095898	0.29505	0.20946	0.20161	0.29388
s_suis_05zyh33	EMBL	Bacteria	2096309	0.29504	0.20956	0.20154	0.29386
Streptococcus_suis_98HAH33_uid58665	GenBank	Bacteria	2095698	0.29497	0.20951	0.20162	0.29389
Streptococcus_suis_ST3_uid66327	GenBank	Bacteria	2028815	0.2949	0.20716	0.20583	0.29211
homo_sapiens	EMBL	Vertebrate	2929557760	0.29489	0.20486	0.20498	0.29526
procavia_capensis	EMBL	Vertebrate	2407847681	0.29472	0.20543	0.20532	0.29453
otolemur_garnettii	EMBL	Vertebrate	2359210396	0.29465	0.20571	0.20542	0.29422
Streptococcus_suis_P1_7_uid32235	GenBank	Bacteria	2007491	0.29465	0.20999	0.203	0.29235
Pichia_stipitis_CBS_6054_uid18881	GenBank	Fungi	15441079	0.29461	0.20546	0.2059	0.29403
Muricauda_ruestringensis_DSM_13258_uid72479	GenBank	Bacteria	3842422	0.2943	0.20566	0.20792	0.29212
latimeria_chalumnae	EMBL	Vertebrate	2183592768	0.2943	0.20576	0.20574	0.29419
Chlamydia_trachomatis_D_UW_3_CX_uid57637	GenBank	Bacteria	1042519	0.29421	0.20645	0.20662	0.29272
Chlamydia_trachomatis_B_Jali20_OT_uid59351	GenBank	Bacteria	1044352	0.29417	0.20636	0.20663	0.29284
Chlamydia_trachomatis_B_TZ1A828_OT_uid59349	GenBank	Bacteria	1044282	0.29417	0.20637	0.20666	0.29281
Chlamydia_trachomatis_A_HAR_13_uid58333	GenBank	Bacteria	1044459	0.29417	0.20637	0.20665	0.29281
Chlamydia_trachomatis_A2497_uid159863	GenBank	Bacteria	1044325	0.29417	0.20639	0.20664	0.2928
Chlamydia_trachomatis_L2b_UCH_1_proctitis_uid61635	GenBank	Bacteria	1038863	0.29405	0.20657	0.20671	0.29267
Chlamydia_trachomatis_434_Bu_uid61633	GenBank	Bacteria	1038842	0.29405	0.20658	0.20671	0.29266
Chlamydia_trachomatis_L2c_uid68843	GenBank	Bacteria	1038313	0.29402	0.20657	0.20669	0.29272
Lactobacillus_sakei_23K_uid58281	GenBank	Bacteria	1884661	0.29399	0.2069	0.20567	0.29344
Pichia_pastoris_GS115_uid39439	GenBank	Fungi	9215396	0.29386	0.20577	0.20556	0.29481
Actinobacillus_pleuropneumoniae_serovar_7_AP76_uid59231	GenBank	Bacteria	2331981	0.29386	0.2059	0.20622	0.29401
Anabaena_variabilis_ATCC_29413_uid58043	GenBank	Bacteria	6365727	0.29383	0.20669	0.20753	0.29196
c_sp9	wombase	Invertebrate	186540270	0.29369	0.2064	0.20632	0.29359
Photobacterium_profundum_SS9_uid62923	GenBank	Bacteria	2237927	0.29369	0.20714	0.20509	0.29408
Aerococcus_urinae_ACS_120_V_Col10a_uid64757	GenBank	Bacteria	2080974	0.29369	0.2094	0.20943	0.28748
canis_familiaris	EMBL	Vertebrate	2384996543	0.29367	0.20635	0.20638	0.29359
Prevotella_melaninogenica_ATCC_25845_uid51377	GenBank	Bacteria	1796408	0.29353	0.20417	0.20503	0.29727
Encephalitozoon_intestinalis_ATCC_50506_uid51607	GenBank	Fungi	2216798	0.29344	0.20527	0.20989	0.2914
Neorickettsia_sennetsu_Miyayama_uid57965	GenBank	Bacteria	859006	0.29335	0.20633	0.20451	0.29581
Desulfotomaculum_acetoxidans_DSM_771_uid59109	GenBank	Bacteria	4545624	0.29326	0.20653	0.20902	0.2912
s_suis_gz1	EMBL	Bacteria	2038034	0.29323	0.21078	0.20365	0.29234
Sphingobacterium_21_uid64755	GenBank	Bacteria	6226409	0.29322	0.20595	0.20507	0.29576
Gardnerella_vaginalis_ATCC_14019_uid55487	GenBank	Bacteria	1667350	0.2932	0.20531	0.20832	0.29317
Methanosarcina_mazei_Go1_uid57893	GenBank	Bacteria	4096345	0.2932	0.20726	0.20759	0.29195
s_equi	EMBL	Bacteria	2253793	0.29317	0.20615	0.20667	0.294
Bacillus_pumilus_SAFR_032_uid59017	GenBank	Bacteria	3704465	0.29313	0.20643	0.20644	0.29401
tupaia_belangeri	EMBL	Vertebrate	2137225476	0.29309	0.20669	0.20677	0.29345
Actinobacillus_pleuropneumoniae_serovar_3_JL03_uid58891	GenBank	Bacteria	2242058	0.29308	0.20665	0.20568	0.29459
tursiops_truncatus	EMBL	Vertebrate	2298444090	0.29303	0.20679	0.20673	0.29345
Nostoc_punctiforme_PCC_73102_uid57767	GenBank	Bacteria	8234322	0.29299	0.20718	0.20697	0.29287
Actinobacillus_pleuropneumoniae_serovar_5b_L20_uid58789	GenBank	Bacteria	2274482	0.29297	0.20672	0.20628	0.29404
Nostoc_PCC_7120_uid57803	GenBank	Bacteria	6413771	0.29288	0.2064	0.20707	0.29364
taeniopygia_guttata	EMBL	Vertebrate	1222847838	0.29285	0.20705	0.20715	0.29295
Neorickettsia_risticii_Illinois_uid58889	GenBank	Bacteria	879977	0.29268	0.20655	0.20617	0.29461
microcebus_murinus	EMBL	Vertebrate	1852394361	0.29263	0.20731	0.20735	0.29271
erinaceus_europaeus	EMBL	Vertebrate	2133117389	0.29259	0.20729	0.20722	0.2929
Thermococcus_barophilus_MP_uid54733	GenBank	Bacteria	2010078	0.29258	0.20884	0.20873	0.28985
equus_caballus	EMBL	Vertebrate	2428773513	0.29238	0.20741	0.2076	0.29261
ailuropoda_melanoleuca	EMBL	Vertebrate	2245296026	0.29221	0.20813	0.20788	0.29179
Anoxybacillus_flavithermus_WK1_uid59135	GenBank	Bacteria	2846746	0.29212	0.20738	0.21039	0.29012
Shewanella_frigidimarina_NCIMB_400_uid58265	GenBank	Bacteria	4845257	0.29193	0.20762	0.20822	0.29223
gallus_gallus	EMBL	Vertebrate	1050348207	0.29192	0.20789	0.20796	0.29223
sus_scrofa	EMBL	Vertebrate	2231331862	0.29168	0.20842	0.20837	0.29153
drosophila_melanogaster	EMBL	Invertebrate	162367812	0.29164	0.20881	0.20856	0.29099
Moraxella_catarrhalis_RH4_uid48809	GenBank	Bacteria	1863286	0.29159	0.20786	0.20885	0.29169
sorex_araneus	EMBL	Vertebrate	1832864697	0.29157	0.20847	0.20847	0.29148
mus_musculus	EMBL	Vertebrate	2620345972	0.29135	0.20848	0.20854	0.29162
Simkania_negevensis_Z_uid68451	GenBank	Bacteria	2496274	0.29135	0.20992	0.20785	0.29088
Streptococcus_parasanguinis_ATCC_15912_uid49313	GenBank	Bacteria	2153652	0.29122	0.20755	0.20969	0.29154
Streptococcus_equi_zooepidemicus_uid59261	GenBank	Bacteria	2149868	0.29107	0.20732	0.208	0.2936
Eubacterium_rectale_ATCC_33656_uid59169	GenBank	Bacteria	3449685	0.291	0.20979	0.20502	0.29419
Streptococcus_equi_zooepidemicus_MGCS10565_uid59263	GenBank	Bacteria	2024171	0.29089	0.20806	0.21033	0.29072
drosophila_ananassae	EMBL	Invertebrate	213918817	0.29084	0.21006	0.20959	0.28951
bos_taurus	EMBL	Vertebrate	2649682029	0.29056	0.20906	0.20919	0.29118
Gardnerella_vaginalis_409_05_uid43211	GenBank	Bacteria	1617544	0.29046	0.20882	0.21134	0.28937
rattus_norvegicus	EMBL	Vertebrate	2477070090	0.29025	0.20968	0.20968	0.29039
Archaeoglobus_profundus_DSM_5631_uid43493	GenBank	Bacteria	1560622	0.29012	0.20933	0.21076	0.28979
Carboxydothermus_hydrogenoformans_Z_2901_uid57821	GenBank	Bacteria	2401519	0.29005	0.21042	0.21007	0.28945
Torulaspora_delbrueckii_CBS_1146	GenBank	Fungi	9218501	0.29003	0.21056	0.20962	0.2898
Pyrococcus_horikoshii_OT3_uid57753	GenBank	Bacteria	1738505	0.28994	0.21204	0.20675	0.29127
Aggregatibacter_aphrophilus_NJ8700_uid59407	GenBank	Bacteria	2313035	0.28979	0.21048	0.21183	0.2879
Desulfotomaculum_reducens_MI_1_uid58277	GenBank	Bacteria	3608104	0.28955	0.20972	0.21303	0.2877
Bacteroides_vulgatus_ATCC_8482_uid58253	GenBank	Bacteria	5163189	0.28948	0.21196	0.21006	0.2885
Photobacterium_profundum_SS9_uid62923	GenBank	Bacteria	4085294	0.28942	0.20927	0.21042	0.29089
Kosmotoga_olearia_TBF_19_5_1_uid59205	GenBank	Bacteria	2302126	0.28936	0.20658	0.20888	0.29518
drosophila_sechellia	EMBL	Invertebrate	157238575	0.28916	0.21031	0.2106	0.28993
Glaciecola_nitratireducens_FR1064_uid73759	GenBank	Bacteria	4134229	0.28914	0.21217	0.21082	0.28787
Denitrovibrio_acetiphilus_DSM_12809_uid46657	GenBank	Bacteria	3222077	0.28911	0.21247	0.2129	0.28552
Anaplasma_phagocytophilum_HZ_uid57951	GenBank	Bacteria	1471282	0.28899	0.20444	0.21192	0.29465
drosophila_erecta	EMBL	Invertebrate	145084019	0.28879	0.21129	0.21136	0.28856
Pedobacter_heparinus_DSM_2366_uid59111	GenBank	Bacteria	5167383	0.28869	0.21072	0.20976	0.29082
Microcystis_aeruginosa_NIES_843_uid59101	GenBank	Bacteria	5842795	0.28859	0.21181	0.2115	0.28811
drosophila_yakuba	EMBL	Invertebrate	162581874	0.28825	0.21135	0.21147	0.28894
Vulcanisaeta_moutnovskia_768_28_uid63631	GenBank	Bacteria	2298983	0.28812	0.21175	0.21212	0.28801
Photorhabdus_asymbiotica_ATCC_43949_uid59243	GenBank	Bacteria	5064808	0.28808	0.21138	0.21015	0.2904
Metallosphaera_cuprina_Ar_4_uid66329	GenBank	Bacteria	1840348	0.28806	0.21251	0.20743	0.29199
Psychrobacter_cryohalolentis_K5_uid58373	GenBank	Bacteria	3059876	0.28795	0.21106	0.21185	0.28914
Thermodesulfatator_indicus_DSM_15286_uid68285	GenBank	Bacteria	2322224	0.28754	0.21402	0.21023	0.2882
drosophila_simulans	EMBL	Invertebrate	127238535	0.28753	0.21247	0.21237	0.28763
myotis_lucifugus	EMBL	Vertebrate	1966419868	0.28751	0.21249	0.21253	0.28747
Coxiella_burnetii_CbuG_Q212_uid58893	GenBank	Bacteria	2008870	0.28741	0.21624	0.21009	0.28626
Candidatus_Moranella_endobia_PCIT_uid68739	GenBank	Bacteria	538294	0.28739	0.21685	0.21834	0.27742
Marinomonas_MWYL1_uid58715	GenBank	Bacteria	5100344	0.28738	0.21423	0.21171	0.28668
Mannheimia_succiniciproducens_MBEL55E_uid58197	GenBank	Bacteria	2314078	0.28734	0.21458	0.2108	0.28728
Methylotenera_301_uid49469	GenBank	Bacteria	3059871	0.28727	0.21319	0.21316	0.28638
Coxiella_burnetii_RSA_493_uid57631	GenBank	Bacteria	1995281	0.28726	0.21324	0.21336	0.28614
Flavobacteriaceae_bacterium_3519_10_uid59413	GenBank	Bacteria	2768101	0.28699	0.21335	0.21358	0.28608
Desulfosporosinus_orientis_DSM_765_uid82939	GenBank	Bacteria	5863081	0.28693	0.21186	0.21669	0.28452
Coxiella_burnetii_CbuK_Q154_uid58895	GenBank	Bacteria	2063100	0.28661	0.2157	0.21103	0.28666
Coxiella_burnetii_RSA_331_uid58637	GenBank	Bacteria	2016427	0.28651	0.21406	0.21358	0.28585
pristionchus_pacificus	EMBL	Invertebrate	145946308	0.28637	0.21353	0.21372	0.28639
Coxiella_burnetii_Dugway_5J108_111_uid58629	GenBank	Bacteria	2158758	0.28612	0.2134	0.21096	0.28953
Pyrococcus_NA2_uid66551	GenBank	Bacteria	1861320	0.28608	0.21442	0.21298	0.28652
Helicobacter_mustelae_12198_uid46647	GenBank	Bacteria	1578097	0.28605	0.20841	0.21625	0.2893
oryza_glaberrima	EMBL	Plant	303314864	0.28595	0.21407	0.21438	0.2856
p_pacificus	wombase	Invertebrate	153192245	0.28589	0.21406	0.21418	0.28587
Photorhabdus_luminescens_laumondii_TTO1_uid61593	GenBank	Bacteria	5688987	0.28587	0.2165	0.21175	0.28588
Psychrobacter_arcticus_273_4_uid58021	GenBank	Bacteria	2650701	0.2856	0.21366	0.21434	0.2864
Geobacillus_WCH70_uid59045	GenBank	Bacteria	3464618	0.28555	0.21441	0.21399	0.28606
Thiomicrospira_crunogena_XCL_2_uid58183	GenBank	Bacteria	2427734	0.2852	0.21349	0.21781	0.2835
Caldivirga_maquilingensis_IC_167_uid58711	GenBank	Bacteria	2077567	0.28494	0.2157	0.21526	0.28411
Methanosarcina_acetivorans_C2A_uid57879	GenBank	Bacteria	5751492	0.2848	0.21358	0.21323	0.28839
Zobellia_galactanivorans_uid70621	GenBank	Bacteria	5521712	0.28466	0.21348	0.21431	0.28754
Methanohalophilus_mahii_DSM_5219_uid47313	GenBank	Bacteria	2012424	0.28462	0.21318	0.21301	0.2892
echinops_telfairi	EMBL	Vertebrate	2111581369	0.28461	0.21509	0.21513	0.28516
Bacteroides_thetaiotaomicron_VPI_5482_uid62913	GenBank	Bacteria	6260361	0.28456	0.21345	0.21492	0.28707
h_contortus	wombase	Invertebrate	278830929	0.28454	0.21559	0.21601	0.28386
Aquifex_aeolicus_VF5_uid57765	GenBank	Bacteria	1551335	0.28413	0.21682	0.21794	0.28111
Shewanella_piezotolerans_WP3_uid58745	GenBank	Bacteria	5396476	0.28407	0.21607	0.21684	0.28301
Bacteroides_fragilis_NCTC_9343_uid57639	GenBank	Bacteria	5205140	0.28389	0.2157	0.21621	0.2842
Bacillus_atrophaeus_1942_uid59887	GenBank	Bacteria	4168266	0.28372	0.21639	0.21581	0.28409
dipodomys_ordii	EMBL	Vertebrate	1844961421	0.28348	0.21444	0.20938	0.29269
Odoribacter_splanchnicus_DSM_20712_uid63397	GenBank	Bacteria	4392288	0.28331	0.21943	0.21415	0.28311
puccinia_graministritici	EMBL	Fungi	81600488	0.28314	0.21676	0.21672	0.28337
Streptococcus_sanguinis_SK36_uid58381	GenBank	Bacteria	2388435	0.283	0.21713	0.21687	0.28299
Bacteroides_fragilis_YCH46_uid58195	GenBank	Bacteria	5277274	0.28297	0.21645	0.21621	0.28437
Alteromonas_SN2_uid67349	GenBank	Bacteria	4972148	0.28297	0.21924	0.21583	0.28196
Kangiella_koreensis_DSM_16069_uid59209	GenBank	Bacteria	2852073	0.28291	0.21737	0.2195	0.28022
oryza_indica	EMBL	Plant	410660216	0.28243	0.21761	0.21736	0.28259
Geobacillus_thermoglucosidasius_C56_YS93_uid48129	GenBank	Bacteria	3893306	0.2824	0.21844	0.22108	0.27809
Ruminococcus_albus_7_uid51721	GenBank	Bacteria	3685408	0.28235	0.21659	0.22546	0.2756
Bacteroides_fragilis_638R_uid84217	GenBank	Bacteria	5373121	0.28232	0.21745	0.2167	0.28353
b_halodurans	EMBL	Bacteria	4202352	0.28223	0.21659	0.22026	0.28092
oryza_sativa	EMBL	Plant	374192225	0.28218	0.2178	0.21787	0.28215
Geobacillus_Y4_1MC1_uid55779	GenBank	Bacteria	3840330	0.28208	0.21872	0.22145	0.27776
Zymomonas_mobilis_pomaceae_ATCC_29192_uid68445	GenBank	Bacteria	1989865	0.28191	0.22313	0.21781	0.27714
Bacillus_subtilis_168_uid57675	GenBank	Bacteria	4215606	0.28183	0.21807	0.21708	0.28303
Vibrio_splendidus_LGP32_uid59353	GenBank	Bacteria	1675515	0.28163	0.21882	0.21761	0.28195
felis_catus	EMBL	Vertebrate	1642698377	0.28161	0.21807	0.21818	0.28215
Waddlia_chondrophila_WSU_86_1044_uid49531	GenBank	Bacteria	2116312	0.28149	0.21792	0.21988	0.28071
Lactobacillus_ruminis_ATCC_27782_uid73417	GenBank	Bacteria	2066647	0.2812	0.21904	0.21566	0.28411
Mahella_australiensis_50_1_BON_uid66917	GenBank	Bacteria	3135972	0.28118	0.21766	0.21686	0.2843
Bacillus_subtilis_spizizenii_TU_B_10_uid73967	GenBank	Bacteria	4207222	0.28094	0.21894	0.2193	0.28082
oryctolagus_cuniculus	EMBL	Vertebrate	2604006039	0.28092	0.21865	0.21884	0.28159
Shewanella_woodyi_ATCC_51908_uid58721	GenBank	Bacteria	5935403	0.28078	0.21916	0.21785	0.28221
Bacillus_subtilis_BSn5_uid62463	GenBank	Bacteria	4093599	0.2807	0.21942	0.21905	0.28083
Ferroglobus_placidus_DSM_10642_uid40863	GenBank	Bacteria	2196266	0.28047	0.21935	0.22201	0.27817
sorghum_bicolor	EMBL	Plant	697579688	0.2804	0.2196	0.21966	0.28034
Vibrio_splendidus_LGP32_uid59353	GenBank	Bacteria	3299303	0.2803	0.22061	0.21982	0.27926
Bacillus_subtilis_RO_NN_1_uid158879	GenBank	Bacteria	4011948	0.28026	0.21912	0.21954	0.28108
Bacillus_subtilis_spizizenii_W23_uid51879	GenBank	Bacteria	4027674	0.27973	0.21976	0.21914	0.28136
Sulfurovum_NBC37_1_uid58863	GenBank	Bacteria	2562277	0.27968	0.21933	0.21938	0.2816
Chlorobium_chlorochromatii_CaD3_uid58375	GenBank	Bacteria	2572079	0.27944	0.2197	0.22309	0.27778
Glaciecola_4H_3_7_YE_5_uid66595	GenBank	Bacteria	5052309	0.27924	0.22002	0.22173	0.27901
Aggregatibacter_actinomycetemcomitans_ANH9381_uid80743	GenBank	Bacteria	2136805	0.27921	0.22429	0.21994	0.27656
Vibrio_EJY3_uid83161	GenBank	Bacteria	1974339	0.27898	0.22333	0.22235	0.27534
Xenorhabdus_nematophila_ATCC_19061_uid49133	GenBank	Bacteria	4432510	0.27882	0.2189	0.22263	0.27965
Marinomonas_mediterranea_MMB_1_uid64753	GenBank	Bacteria	4684316	0.27882	0.21965	0.22162	0.27991
anopheles_gambiae	EMBL	Invertebrate	252438733	0.27866	0.22131	0.22138	0.27864
Clostridiales_genomosp__BVAB3_UPII9_5_uid46219	GenBank	Bacteria	1809746	0.27862	0.222	0.22012	0.27927
Vibrio_anguillarum_775_uid68057	GenBank	Bacteria	988135	0.27845	0.22112	0.21978	0.28065
Hydrogenobacter_thermophilus_TK_6_uid159875	GenBank	Bacteria	1742932	0.2781	0.22094	0.21907	0.28189
Hydrogenobacter_thermophilus_TK_6_uid45927	GenBank	Bacteria	1743135	0.2781	0.22094	0.21907	0.2819
Marinomonas_posidonica_IVIA_Po_181_uid67323	GenBank	Bacteria	3899940	0.27787	0.22172	0.22113	0.27928
Shewanella_halifaxensis_HAW_EB4_uid59007	GenBank	Bacteria	5226917	0.27775	0.2228	0.22311	0.27634
Coprothermobacter_proteolyticus_DSM_5265_uid59253	GenBank	Bacteria	1424912	0.27764	0.22052	0.22718	0.27466
Aggregatibacter_actinomycetemcomitans_D11S_1_uid41333	GenBank	Bacteria	2105744	0.27753	0.22461	0.22093	0.27694
Shewanella_putrefaciens_CN_32_uid58267	GenBank	Bacteria	4659220	0.27744	0.22284	0.22167	0.27805
Vibrio_Ex25_uid41601	GenBank	Bacteria	3259580	0.27736	0.22358	0.22521	0.27385
Lactobacillus_plantarum_WCFS1_uid62911	GenBank	Bacteria	3308273	0.27735	0.2228	0.22187	0.27799
Lactobacillus_buchneri_NRRL_B_30929_uid66205	GenBank	Bacteria	2506301	0.27734	0.22321	0.22095	0.2785
Lactobacillus_plantarum_JDM1_uid59361	GenBank	Bacteria	3197756	0.27707	0.22354	0.22307	0.27632
Vibrio_anguillarum_775_uid68057	GenBank	Bacteria	3063905	0.27699	0.22315	0.22332	0.27653
Helicobacter_felis_ATCC_49179_uid61409	GenBank	Bacteria	1672680	0.27693	0.22044	0.22465	0.27798
gasterosteus_aculeatus	EMBL	Vertebrate	446627861	0.2769	0.22303	0.22293	0.27715
ochotona_princeps	EMBL	Vertebrate	2761313062	0.27689	0.22253	0.22302	0.27755
Methanospirillum_hungatei_JF_1_uid58181	GenBank	Bacteria	3544738	0.27686	0.22667	0.22482	0.27165
Shewanella_W3_18_1_uid58341	GenBank	Bacteria	4708380	0.27678	0.22281	0.22352	0.27689
Pseudoalteromonas_atlantica_T6c_uid58283	GenBank	Bacteria	5187005	0.2767	0.22339	0.22277	0.27713
Xenorhabdus_bovienii_SS_2004_uid46345	GenBank	Bacteria	4225498	0.2767	0.22931	0.22037	0.27363
Lactobacillus_plantarum_ST_III_uid53537	GenBank	Bacteria	3254376	0.27662	0.22403	0.22174	0.27761
Polynucleobacter_necessarius_asymbioticus_QLW_P1DMWA_1_uid58611	GenBank	Bacteria	2159490	0.27654	0.22519	0.22315	0.27512
Dichelobacter_nodosus_VCS1703A_uid57643	GenBank	Bacteria	1389349	0.27652	0.2248	0.21916	0.27952
Bacteroides_helcogenes_P_36_108_uid62135	GenBank	Bacteria	3998906	0.27648	0.22377	0.2234	0.27635
Shewanella_pealeana_ATCC_700345_uid58705	GenBank	Bacteria	5174581	0.27647	0.22237	0.22425	0.27691
Parabacteroides_distasonis_ATCC_8503_uid58301	GenBank	Bacteria	4811379	0.27645	0.22445	0.22614	0.27295
Shewanella_violacea_DSS12_uid47085	GenBank	Bacteria	4962098	0.27634	0.22377	0.2234	0.27649
Actinobacillus_succinogenes_130Z_uid58247	GenBank	Bacteria	2319663	0.27605	0.22394	0.22525	0.27476
b_clausii	EMBL	Bacteria	4303871	0.27598	0.22424	0.22329	0.27649
Chitinophaga_pinensis_DSM_2588_uid59113	GenBank	Bacteria	9127347	0.27591	0.22804	0.22423	0.27182
Syntrophomonas_wolfei_Goettingen_uid58179	GenBank	Bacteria	2936195	0.27589	0.22611	0.22255	0.27545
Alteromonas_macleodii__Deep_ecotype__uid58251	GenBank	Bacteria	4448969	0.27583	0.22273	0.22613	0.27532
Pyrococcus_abyssi_GE5_uid62903	GenBank	Bacteria	1765118	0.27582	0.22433	0.22281	0.27704
Nitrosomonas_AL212_uid55727	GenBank	Bacteria	3180526	0.27573	0.22401	0.22434	0.27592
tuber_melanosporum	EMBL	Fungi	123533734	0.27572	0.22441	0.22418	0.27569
drosophila_persimilis	EMBL	Invertebrate	175583556	0.27542	0.22469	0.22473	0.27516
Sulfuricurvum_kujiense_DSM_16994_uid60789	GenBank	Bacteria	2574824	0.2754	0.22468	0.22526	0.27466
Vibrio_Ex25_uid41601	GenBank	Bacteria	1829445	0.27534	0.22546	0.22401	0.27518
Campylobacter_curvus_525_92_uid58669	GenBank	Bacteria	1971264	0.27525	0.2233	0.22205	0.27939
Vibrio_harveyi_ATCC_BAA_1116_uid58957	GenBank	Bacteria	2204018	0.27491	0.22663	0.22608	0.27238
Shewanella_denitrificans_OS217_uid58263	GenBank	Bacteria	4545906	0.27479	0.22633	0.22516	0.27371
plasmodium_vivax	EMBL	Protist	22572665	0.27473	0.22518	0.22452	0.27556
Psychrobacter_PRwf_1_uid58459	GenBank	Bacteria	2978976	0.27449	0.22514	0.22361	0.27676
Chloroherpeton_thalassium_ATCC_35110_uid59187	GenBank	Bacteria	3293456	0.27441	0.22518	0.22521	0.2752
Hirschia_baltica_ATCC_49814_uid59365	GenBank	Bacteria	3455622	0.27434	0.227	0.2253	0.27335
ixodes_scapularis	EMBL	Invertebrate	1388472180	0.27396	0.22623	0.22593	0.27388
drosophila_pseudoobscura	EMBL	Invertebrate	146057169	0.27388	0.22612	0.22604	0.27395
gadus_morhua	EMBL	Vertebrate	608021859	0.27377	0.22699	0.22858	0.27067
Vibrio_EJY3_uid83161	GenBank	Bacteria	3478307	0.27375	0.22596	0.22437	0.27593
Clostridium_saccharolyticum_WM1_uid51419	GenBank	Bacteria	4662871	0.27371	0.22545	0.2246	0.27624
selaginella_moellendorffii	EMBL	Plant	208672737	0.27364	0.22615	0.22611	0.27411
Paenibacillus_polymyxa_SC2_uid59583	GenBank	Bacteria	5731816	0.27344	0.22687	0.22555	0.27414
Niastella_koreensis_GR20_10_uid83125	GenBank	Bacteria	9033684	0.27339	0.22502	0.22368	0.27791
Nitrosomonas_Is79A3_uid68745	GenBank	Bacteria	3783444	0.27321	0.2266	0.22783	0.27236
Methylotenera_mobilis_JLW8_uid59373	GenBank	Bacteria	2547570	0.27294	0.22801	0.22709	0.27195
Vulcanisaeta_distributa_DSM_14429_uid52827	GenBank	Bacteria	2374137	0.27271	0.22456	0.22972	0.27301
takifugu_rubripes	EMBL	Vertebrate	351212245	0.2726	0.22731	0.2273	0.27279
Spirochaeta_caldaria_DSM_7334_uid68753	GenBank	Bacteria	3239340	0.27258	0.22702	0.22874	0.27166
Polynucleobacter_necessarius_STIR1_uid58967	GenBank	Bacteria	1560469	0.27252	0.22752	0.22805	0.2719
Vibrio_parahaemolyticus_RIMD_2210633_uid57969	GenBank	Bacteria	1877212	0.27246	0.22731	0.2262	0.27402
Aminobacterium_colombiense_DSM_12261_uid47083	GenBank	Bacteria	1980592	0.27242	0.2262	0.22687	0.27451
ornithorhynchus_anatinus	EMBL	Vertebrate	1917701743	0.27235	0.22782	0.22717	0.27266
Methylacidiphilum_infernorum_V4_uid59161	GenBank	Bacteria	2287145	0.27222	0.22909	0.22574	0.27295
Vibrio_harveyi_ATCC_BAA_1116_uid58957	GenBank	Bacteria	3765351	0.27204	0.22799	0.22748	0.2725
Tropheryma_whipplei_Twist_uid57705	GenBank	Bacteria	927303	0.27198	0.23334	0.22998	0.2647
Bacillus_amyloliquefaciens_LL3_uid158133	GenBank	Bacteria	3995227	0.27193	0.22841	0.22865	0.27101
Thermoplasma_acidophilum_DSM_1728_uid61573	GenBank	Bacteria	1564906	0.27186	0.22909	0.23085	0.26819
Vibrio_parahaemolyticus_RIMD_2210633_uid57969	GenBank	Bacteria	3288558	0.27165	0.22703	0.22682	0.27449
Thermincola_potens_JR_uid48823	GenBank	Bacteria	3157416	0.2711	0.2305	0.22832	0.27008
Atopobium_parvulum_DSM_20469_uid59195	GenBank	Bacteria	1543805	0.27105	0.22767	0.2292	0.27209
Bacillus_amyloliquefaciens_DSM_7_uid53535	GenBank	Bacteria	3980199	0.27091	0.22955	0.23128	0.26826
Paenibacillus_polymyxa_E681_uid53477	GenBank	Bacteria	5394884	0.27088	0.23012	0.22778	0.27122
Saccharophagus_degradans_2_40_uid57921	GenBank	Bacteria	5057531	0.27087	0.22945	0.22881	0.27087
Metallosphaera_sedula_DSM_5348_uid58717	GenBank	Bacteria	2191517	0.27067	0.22784	0.23442	0.26708
petromyzon_marinus	EMBL	Vertebrate	647351933	0.27055	0.22933	0.22922	0.27091
Zymomonas_mobilis_NCIMB_11163_uid41019	GenBank	Bacteria	2124771	0.27052	0.24124	0.22705	0.26119
Shewanella_oneidensis_MR_1_uid57949	GenBank	Bacteria	4969795	0.27043	0.22951	0.2301	0.26996
Helicobacter_bizzozeronii_CIII_1_uid68141	GenBank	Bacteria	1746154	0.27007	0.22956	0.23048	0.26989
Thermotoga_naphthophila_RKU_10_uid42777	GenBank	Bacteria	1809823	0.26978	0.22914	0.23227	0.26881
Sphaerochaeta_pleomorpha_Grapes_uid82365	GenBank	Bacteria	3590853	0.26972	0.23037	0.2316	0.26831
Thermotoga_maritima_MSB8_uid57723	GenBank	Bacteria	1860725	0.2697	0.22765	0.23483	0.26782
Thermotoga_petrophila_RKU_1_uid58655	GenBank	Bacteria	1823511	0.26953	0.23439	0.22662	0.26946
Sitalica	Phytozome	Plant	400910454	0.26935	0.23065	0.2308	0.26921
Desulfotalea_psychrophila_LSv54_uid58153	GenBank	Bacteria	3523383	0.26927	0.23642	0.23169	0.26262
Shewanella_sediminis_HAW_EB3_uid58835	GenBank	Bacteria	5517674	0.26902	0.23067	0.23011	0.2702
Shewanella_baltica_OS185_uid58743	GenBank	Bacteria	5229686	0.26896	0.23147	0.23166	0.26791
Desulfurococcus_kamchatkensis_1221n_uid59133	GenBank	Bacteria	1365223	0.26868	0.23143	0.22196	0.27793
Shewanella_baltica_OS155_uid58259	GenBank	Bacteria	5127376	0.26867	0.23173	0.23111	0.2685
Shewanella_baltica_OS195_uid58261	GenBank	Bacteria	5347283	0.26865	0.23103	0.2318	0.26852
Shewanella_baltica_OS223_uid58775	GenBank	Bacteria	5145902	0.26864	0.23108	0.23206	0.26821
Lactobacillus_casei_BL23_uid59237	GenBank	Bacteria	3079196	0.26863	0.23113	0.23223	0.26801
Shewanella_baltica_OS678_uid50553	GenBank	Bacteria	5288069	0.26849	0.23128	0.23185	0.26838
Zymomonas_mobilis_ATCC_10988_uid55403	GenBank	Bacteria	2021773	0.26848	0.2331	0.2291	0.26931
b_licheniformis_novozymes	EMBL	Bacteria	4222597	0.26845	0.23091	0.23103	0.2696
Bacillus_licheniformis_ATCC_14580_uid58199	GenBank	Bacteria	4222645	0.26841	0.23092	0.23103	0.26964
Bacillus_coagulans_36D1_uid54335	GenBank	Bacteria	3552226	0.26818	0.23124	0.23363	0.26695
Lactobacillus_brevis_ATCC_367_uid57989	GenBank	Bacteria	2291220	0.26818	0.23776	0.22443	0.26963
tetraodon_nigroviridis	EMBL	Vertebrate	310102065	0.26809	0.23188	0.23193	0.2681
Vibrio_vulnificus_YJ016_uid58007	GenBank	Bacteria	3354505	0.26807	0.23236	0.23175	0.26782
puccinia_triticina	EMBL	Fungi	126640719	0.26806	0.23165	0.2318	0.26849
brachypodium_distachyon	EMBL	Plant	270783473	0.26796	0.23207	0.23193	0.26804
Saprospira_grandis_Lewin_uid89375	GenBank	Bacteria	4345237	0.26789	0.23316	0.23044	0.26851
Syntrophobotulus_glycolicus_DSM_8271_uid63343	GenBank	Bacteria	3406739	0.2677	0.23336	0.23014	0.2688
Runella_slithyformis_DSM_19594_uid68317	GenBank	Bacteria	6568739	0.26759	0.2335	0.2324	0.26651
Thermotoga_RQ2_uid58935	GenBank	Bacteria	1877693	0.26745	0.2342	0.22757	0.27077
Bacillus_amyloliquefaciens_uid84215	GenBank	Bacteria	4019858	0.2674	0.23219	0.23287	0.26753
Bacillus_amyloliquefaciens_FZB42_uid58271	GenBank	Bacteria	3918589	0.26726	0.23216	0.2326	0.26798
Vibrio_cholerae_MJ_1236_uid59387	GenBank	Bacteria	1086784	0.26725	0.23501	0.23247	0.26527
Bacillus_amyloliquefaciens_TA208_uid158701	GenBank	Bacteria	3937511	0.26706	0.23241	0.22584	0.27468
Desulfotomaculum_carboxydivorans_CO_1_SRB_uid67317	GenBank	Bacteria	2892255	0.26695	0.23318	0.23308	0.26679
Bacillus_amyloliquefaciens_XH7_uid158881	GenBank	Bacteria	3939203	0.26694	0.23234	0.22586	0.27485
Lactobacillus_casei_Zhang_uid50673	GenBank	Bacteria	2861848	0.26693	0.23287	0.23224	0.26796
Vibrio_vulnificus_CMCP6_uid62909	GenBank	Bacteria	3281861	0.2667	0.23132	0.23319	0.2688
Bacteroides_salanitronis_DSM_18170_uid63269	GenBank	Bacteria	4242803	0.26667	0.23346	0.23303	0.26685
Thioalkalimicrobium_cyclicum_ALM1_uid67391	GenBank	Bacteria	1932455	0.26646	0.23548	0.23432	0.26374
Thermosediminibacter_oceani_DSM_16646_uid51421	GenBank	Bacteria	2280035	0.26637	0.23279	0.23541	0.26542
trypanosoma_brucei	EMBL	Protist	25785970	0.2663	0.23292	0.23193	0.26885
Lactobacillus_casei_ATCC_334_uid57985	GenBank	Bacteria	2895264	0.26609	0.23334	0.23285	0.26771
Paenibacillus_terrae_HPL_003_uid82371	GenBank	Bacteria	6083395	0.26609	0.23413	0.23357	0.26621
Vibrio_cholerae_O395_uid159869	GenBank	Bacteria	1111222	0.26598	0.23087	0.2378	0.26535
Tannerella_forsythia_ATCC_43037_uid83157	GenBank	Bacteria	3405521	0.26598	0.23389	0.23587	0.26426
Vibrio_vulnificus_MO6_24_O_uid62243	GenBank	Bacteria	3194232	0.26578	0.23213	0.23456	0.26754
Lactobacillus_rhamnosus_Lc_705_uid59315	GenBank	Bacteria	2968598	0.26577	0.23344	0.234	0.26679
Pvirgatum	Phytozome	Plant	1358068585	0.26569	0.23192	0.23265	0.26974
thalassiosira_pseudonana	EMBL	Protist	32272623	0.26568	0.23454	0.23446	0.26532
Thermovirga_lienii_DSM_17291_uid77129	GenBank	Bacteria	1967774	0.26555	0.23065	0.23993	0.26387
zea_mays	EMBL	Plant	2053458132	0.26554	0.23456	0.23436	0.26554
Lactobacillus_rhamnosus_GG_uid59313	GenBank	Bacteria	3010111	0.2655	0.23387	0.23303	0.2676
Vibrio_cholerae_O395_uid58425	GenBank	Bacteria	1108250	0.26523	0.23783	0.23102	0.26592
Idiomarina_loihiensis_L2TR_uid58087	GenBank	Bacteria	2839318	0.2652	0.242	0.2284	0.2644
Yersinia_enterocolitica_palearctica_105_5R_r__uid63663	GenBank	Bacteria	4552104	0.26515	0.23388	0.23613	0.26485
Thermosphaera_aggregans_DSM_11486_uid48993	GenBank	Bacteria	1316595	0.26514	0.2311	0.23625	0.26752
Methanoplanus_petrolearius_DSM_11571_uid52695	GenBank	Bacteria	2843290	0.26511	0.23672	0.23727	0.2609
Dehalococcoides_CBDB1_uid58413	GenBank	Bacteria	1395502	0.26502	0.23453	0.23573	0.26472
Thermotoga_neapolitana_DSM_4359_uid59065	GenBank	Bacteria	1884562	0.265	0.23594	0.23348	0.26558
Vibrio_cholerae_O1_biovar_El_Tor_N16961_uid57623	GenBank	Bacteria	1072311	0.26485	0.23265	0.23648	0.26601
Vibrio_cholerae_IEC224_uid89389	GenBank	Bacteria	1072136	0.26481	0.23267	0.23652	0.266
Vibrio_cholerae_O1_2010EL_1786_uid78933	GenBank	Bacteria	1046365	0.26478	0.2339	0.23629	0.26504
Tropheryma_whipplei_TW08_27_uid57961	GenBank	Bacteria	925938	0.26475	0.2311	0.23204	0.27211
Desulfovibrio_salexigens_DSM_2638_uid59223	GenBank	Bacteria	4289847	0.26469	0.2367	0.23423	0.26438
Vibrio_cholerae_M66_2_uid59355	GenBank	Bacteria	1046382	0.26466	0.23401	0.23635	0.26498
Haliscomenobacter_hydrossis_DSM_1100_uid66777	GenBank	Bacteria	8371686	0.26461	0.2353	0.23603	0.26406
Desulfotomaculum_ruminis_DSM_2154_uid67507	GenBank	Bacteria	3969014	0.26451	0.23482	0.23761	0.26306
Yersinia_pestis_Pestoides_F_uid58619	GenBank	Bacteria	4517345	0.26438	0.24456	0.23188	0.25918
Dehalococcoides_VS_uid42393	GenBank	Bacteria	1413462	0.26433	0.23627	0.23644	0.26296
Acaryochloris_marina_MBIC11017_uid58167	GenBank	Bacteria	6503724	0.26413	0.23704	0.2355	0.26333
Vibrio_vulnificus_CMCP6_uid62909	GenBank	Bacteria	1844830	0.26402	0.23576	0.23542	0.2648
Encephalitozoon_cuniculi_uid155	GenBank	Fungi	2496714	0.26393	0.2353	0.23782	0.26295
Vibrio_cholerae_MJ_1236_uid59387	GenBank	Bacteria	3149584	0.2639	0.23796	0.23721	0.26093
Lachancea_thermotolerans_CBS_6340_uid39575	GenBank	Fungi	10390139	0.26367	0.23674	0.23624	0.26336
Yersinia_enterocolitica_8081_uid57741	GenBank	Bacteria	4615899	0.26361	0.23665	0.23606	0.26368
Dehalococcoides_BAV1_uid58477	GenBank	Bacteria	1341892	0.26356	0.23767	0.23405	0.26471
Thermocrinis_albus_DSM_14484_uid46231	GenBank	Bacteria	1500577	0.26353	0.23606	0.23324	0.26716
Yersinia_pestis_Angola_uid58485	GenBank	Bacteria	4504254	0.26352	0.2405	0.23548	0.2605
Brevibacillus_brevis_NBRC_100599_uid59175	GenBank	Bacteria	6296436	0.2634	0.23647	0.23626	0.26387
Bacillus_coagulans_2_6_uid68053	GenBank	Bacteria	3073078	0.26338	0.23729	0.23563	0.2637
Yersinia_pestis_D182038_uid158073	GenBank	Bacteria	4626944	0.26335	0.24169	0.23463	0.26033
Archaeoglobus_veneficus_SNP6_uid65269	GenBank	Bacteria	1901943	0.26318	0.23544	0.23505	0.26633
Zymomonas_mobilis_ZM4_uid58095	GenBank	Bacteria	2056363	0.26315	0.22431	0.23897	0.27357
Desulfitobacterium_hafniense_DCB_2_uid57749	GenBank	Bacteria	5279134	0.26294	0.23649	0.23888	0.26168
Vibrio_cholerae_LMA3984_4_uid159541	GenBank	Bacteria	946986	0.26275	0.23821	0.23733	0.26171
Vibrio_vulnificus_MO6_24_O_uid62243	GenBank	Bacteria	1813536	0.26272	0.23696	0.23698	0.26333
Dehalococcoides_GT_uid42115	GenBank	Bacteria	1360154	0.26271	0.23652	0.23663	0.26415
Vibrio_vulnificus_YJ016_uid58007	GenBank	Bacteria	1857073	0.26266	0.2365	0.23564	0.26519
Yersinia_pestis_Nepal516_uid58609	GenBank	Bacteria	4534590	0.26263	0.23955	0.23629	0.26153
Yersinia_pseudotuberculosis_YPIII_uid59151	GenBank	Bacteria	4689441	0.26262	0.23795	0.23736	0.26208
Yersinia_pestis_biovar_Medievalis_Harbin_35_uid158537	GenBank	Bacteria	4532063	0.26254	0.24082	0.23507	0.26157
Prevotella_ruminicola_23_uid47507	GenBank	Bacteria	3619559	0.26214	0.23912	0.23774	0.26101
Yersinia_pestis_D106004_uid158071	GenBank	Bacteria	4640720	0.26207	0.23651	0.23975	0.26167
Yersinia_pestis_CO92_uid57621	GenBank	Bacteria	4653728	0.26205	0.23694	0.23942	0.26159
Yersinia_pseudotuberculosis_IP_31758_uid58487	GenBank	Bacteria	4723304	0.26193	0.23876	0.23662	0.2627
Yersinia_pseudotuberculosis_PB1__uid59153	GenBank	Bacteria	4695619	0.2618	0.23648	0.23881	0.26291
Eubacterium_limosum_KIST612_uid59777	GenBank	Bacteria	4316707	0.26171	0.23958	0.2354	0.26332
Shewanella_MR_7_uid58343	GenBank	Bacteria	4792610	0.26165	0.2398	0.23886	0.25969
Yersinia_pestis_Antiqua_uid58607	GenBank	Bacteria	4702289	0.26164	0.23868	0.23833	0.26135
Yersinia_pseudotuberculosis_IP_32953_uid58157	GenBank	Bacteria	4744671	0.26162	0.23687	0.23923	0.26227
Exiguobacterium_sibiricum_255_15_uid58053	GenBank	Bacteria	3034136	0.26159	0.23767	0.23951	0.26123
Yersinia_pestis_biovar_Microtus_91001_uid58037	GenBank	Bacteria	4595065	0.26145	0.23751	0.239	0.26205
Pelodictyon_phaeoclathratiforme_BU_1_uid58173	GenBank	Bacteria	3018238	0.26135	0.24207	0.23871	0.25788
Thermobaculum_terrenum_ATCC_BAA_798_uid42011	GenBank	Bacteria	2026947	0.26117	0.24133	0.23939	0.2581
Desulfitobacterium_hafniense_Y51_uid58605	GenBank	Bacteria	5727534	0.26111	0.24611	0.22749	0.2653
Haloquadratum_walsbyi_DSM_16790_uid58673	GenBank	Bacteria	3132494	0.2611	0.24057	0.23807	0.26026
Fibrobacter_succinogenes_S85_uid41169	GenBank	Bacteria	3842635	0.26106	0.24182	0.2387	0.25842
Yersinia_pestis_A1122_uid158119	GenBank	Bacteria	4553770	0.26105	0.23654	0.23928	0.26313
Synechocystis_PCC_6803_uid57659	GenBank	Bacteria	3573470	0.26091	0.23827	0.23893	0.26188
Synechocystis_PCC_6803_uid159873	GenBank	Bacteria	3571103	0.2609	0.23829	0.23901	0.2618
Yersinia_pestis_KIM_10_uid57875	GenBank	Bacteria	4600755	0.26089	0.23702	0.23939	0.2627
Yersinia_pestis_Z176003_uid47317	GenBank	Bacteria	4553586	0.26088	0.23662	0.24017	0.26233
Synechocystis_PCC_6803_substr__PCC_P_uid157913	GenBank	Bacteria	3570004	0.26085	0.23833	0.23902	0.26179
Synechocystis_PCC_6803_substr__GT_I_uid158059	GenBank	Bacteria	3570103	0.26085	0.23834	0.23902	0.26179
Synechocystis_PCC_6803_substr__PCC_N_uid159835	GenBank	Bacteria	3570114	0.26085	0.23834	0.23902	0.2618
Shewanella_MR_4_uid58345	GenBank	Bacteria	4706287	0.26053	0.23919	0.23975	0.26053
Vibrio_cholerae_O1_2010EL_1786_uid78933	GenBank	Bacteria	3031375	0.26049	0.23816	0.23855	0.2628
Cryptococcus_gattii_WM276	GenBank	Fungi	18361682	0.26047	0.23863	0.24018	0.26071
Shewanella_ANA_3_uid58347	GenBank	Bacteria	4972204	0.26012	0.24015	0.2404	0.25933
Vibrio_cholerae_IEC224_uid89389	GenBank	Bacteria	3007450	0.25983	0.23749	0.23907	0.2636
Vibrio_cholerae_O1_biovar_El_Tor_N16961_uid57623	GenBank	Bacteria	2961116	0.25978	0.23754	0.23941	0.26327
Vibrio_cholerae_O395_uid58425	GenBank	Bacteria	3024069	0.25976	0.23915	0.23865	0.26244
Vibrio_cholerae_O395_uid159869	GenBank	Bacteria	3024078	0.25976	0.23915	0.23865	0.26244
Vibrio_cholerae_M66_2_uid59355	GenBank	Bacteria	2892523	0.25929	0.23822	0.2401	0.26239
aspergillus_oryzae	EMBL	Fungi	37082185	0.2588	0.24129	0.24131	0.25859
Porphyromonas_gingivalis_ATCC_33277_uid58879	GenBank	Bacteria	2354886	0.25874	0.24245	0.24114	0.25767
gibberella_zeae	EMBL	Fungi	36331366	0.2586	0.24149	0.24134	0.25857
Porphyromonas_gingivalis_W83_uid57641	GenBank	Bacteria	2343476	0.25821	0.24081	0.24207	0.25891
fusarium_oxysporum	EMBL	Fungi	60011252	0.25811	0.24179	0.24195	0.25814
Vibrio_cholerae_LMA3984_4_uid159541	GenBank	Bacteria	2791729	0.25805	0.23996	0.24141	0.26058
aspergillus_flavus	EMBL	Fungi	39911347	0.25805	0.24236	0.24193	0.25767
Archaeoglobus_fulgidus_DSM_4304_uid57717	GenBank	Bacteria	2178400	0.25803	0.24206	0.24376	0.25615
Bacillus_selenitireducens_MLS10_uid49513	GenBank	Bacteria	3592487	0.258	0.23684	0.24986	0.2553
b_selenitireducens	EMBL	Bacteria	3592493	0.258	0.23684	0.24986	0.2553
Nitrosomonas_eutropha_C91_uid58363	GenBank	Bacteria	2661057	0.25768	0.24204	0.24282	0.25746
Exiguobacterium_AT1b_uid59093	GenBank	Bacteria	2999895	0.25742	0.24219	0.24243	0.25796
Cryptococcus_neoformans_var_JEC21_uid10698	GenBank	Fungi	19050062	0.25722	0.24251	0.24293	0.25734
Wolinella_succinogenes_DSM_1740_uid61591	GenBank	Bacteria	2110355	0.25678	0.2395	0.24508	0.25864
Candidatus_Korarchaeum_cryptofilum_OPF8_uid58601	GenBank	Bacteria	1590757	0.25675	0.24125	0.24876	0.25324
gibberella_moniliformis	EMBL	Fungi	41794269	0.25656	0.24321	0.24346	0.25677
Prochlorococcus_marinus_MIT_9313_uid57773	GenBank	Bacteria	2410872	0.25645	0.26193	0.24546	0.23616
phaeodactylum_tricornutum	EMBL	Protist	27135060	0.25644	0.24386	0.24379	0.25592
Methanothermobacter_marburgensis_Marburg_uid51637	GenBank	Bacteria	1634694	0.2563	0.24312	0.24338	0.25721
Chlorobium_phaeobacteroides_DSM_266_uid58133	GenBank	Bacteria	3133902	0.25623	0.24532	0.23819	0.26025
Methylomicrobium_alcaliphilum_uid77119	GenBank	Bacteria	4668296	0.2562	0.24276	0.2447	0.25634
Spirochaeta_smaragdinae_DSM_11293_uid51369	GenBank	Bacteria	4653970	0.25602	0.24502	0.24464	0.25433
Roseburia_hominis_A2_183_uid73419	GenBank	Bacteria	3592125	0.25581	0.24556	0.23941	0.25922
Porphyromonas_gingivalis_TDC60_uid67407	GenBank	Bacteria	2339897	0.25577	0.23926	0.24417	0.2608
Candidatus_Puniceispirillum_marinum_IMCC1322_uid47081	GenBank	Bacteria	2753527	0.25558	0.24321	0.24533	0.25589
Desulfobacterium_autotrophicum_HRM2_uid59061	GenBank	Bacteria	5589073	0.25558	0.24469	0.24378	0.25595
Spirochaeta_Buddy_uid63633	GenBank	Bacteria	3316466	0.25554	0.24562	0.24312	0.25572
Geobacillus_thermodenitrificans_NG80_2_uid58829	GenBank	Bacteria	3550319	0.25549	0.24612	0.24398	0.25441
Yarrowia_lipolytica_CLIB122_uid12414	GenBank	Fungi	20549726	0.25517	0.24509	0.24484	0.2549
Penicillium_chrysogenum_Wisconsin_54_1255_uid39879	GenBank	Fungi	32203818	0.25514	0.24468	0.24492	0.25526
Tolumonas_auensis_DSM_9187_uid59395	GenBank	Bacteria	3471292	0.25476	0.24581	0.24447	0.25497
Dehalococcoides_ethenogenes_195_uid57763	GenBank	Bacteria	1469720	0.2545	0.24197	0.24653	0.25699
Chlorobium_phaeobacteroides_BS1_uid58131	GenBank	Bacteria	2736403	0.25447	0.2434	0.24587	0.25626
aspergillus_clavatus	EMBL	Fungi	27850641	0.25402	0.24598	0.24611	0.25388
neurospora_crassa	EMBL	Fungi	39223435	0.25346	0.24662	0.24628	0.25364
neosartorya_fischeri	EMBL	Fungi	32542611	0.25271	0.24742	0.24691	0.25296
aspergillus_fumigatusa1163	EMBL	Fungi	29097002	0.2525	0.24753	0.24793	0.25204
Pyrobaculum_islandicum_DSM_4184_uid58635	GenBank	Bacteria	1826402	0.25222	0.24754	0.24845	0.25179
Synechococcus_PCC_7002_uid59137	GenBank	Bacteria	3008047	0.25178	0.24823	0.24808	0.25191
Anaplasma_marginale_Maries_uid57629	GenBank	Bacteria	1197687	0.25159	0.25111	0.24651	0.25078
Anaplasma_marginale_Florida_uid58577	GenBank	Bacteria	1202435	0.25155	0.25138	0.24637	0.2507
aspergillus_fumigatus	EMBL	Fungi	28841837	0.2513	0.2486	0.24911	0.25098
e_fergusonii	EMBL	Bacteria	4643861	0.2513	0.24968	0.24951	0.24951
Escherichia_fergusonii_ATCC_35469_uid59375	GenBank	Bacteria	4588711	0.25117	0.24984	0.24953	0.24946
Lactobacillus_delbrueckii_bulgaricus_ATCC_BAA_365_uid57987	GenBank	Bacteria	1856951	0.25105	0.24866	0.2482	0.25208
Methanothermobacter_thermautotrophicus_Delta_H_uid57877	GenBank	Bacteria	1751377	0.25085	0.24731	0.24813	0.25371
Lactobacillus_delbrueckii_bulgaricus_ND02_uid60621	GenBank	Bacteria	2125753	0.25075	0.24845	0.24713	0.25367
Treponema_azotonutricium_ZAS_9_uid67365	GenBank	Bacteria	3855661	0.25065	0.24877	0.24921	0.25138
Leptospirillum_ferrooxidans_C2_3_uid158171	GenBank	Bacteria	2559538	0.25063	0.25145	0.24903	0.24889
Lactobacillus_delbrueckii_bulgaricus_ATCC_11842_uid58647	GenBank	Bacteria	1864998	0.25061	0.2488	0.24839	0.2522
Prosthecochloris_aestuarii_DSM_271_uid58151	GenBank	Bacteria	2512923	0.25043	0.25191	0.24904	0.24862
b_selenitireducens	EMBL	Bacteria	524186	0.24997	0.23075	0.2745	0.24478
Anaplasma_centrale_Israel_uid42155	GenBank	Bacteria	1206806	0.24975	0.24625	0.2536	0.2504
Nitrosococcus_oceani_ATCC_19707_uid58403	GenBank	Bacteria	3481691	0.24973	0.2522	0.25097	0.24709
Methanocorpusculum_labreanum_Z_uid58785	GenBank	Bacteria	1804962	0.24972	0.25104	0.24902	0.25021
Spirosoma_linguale_DSM_74_uid43413	GenBank	Bacteria	8078757	0.24937	0.25105	0.25087	0.2487
Pseudovibrio_FO_BEG1_uid82373	GenBank	Bacteria	5475636	0.24919	0.27492	0.24882	0.22708
Nitrosococcus_watsonii_C_113_uid50331	GenBank	Bacteria	3328570	0.24907	0.25114	0.25003	0.24976
Paenibacillus_JDR_2_uid59021	GenBank	Bacteria	7184930	0.24883	0.25038	0.25241	0.24839
Spirochaeta_coccoides_DSM_17374_uid66331	GenBank	Bacteria	2227296	0.24878	0.25716	0.24842	0.24564
e_coli_o1_k1_apec	EMBL	Bacteria	5497525	0.24849	0.25139	0.25201	0.24811
e_coli_edl933	EMBL	Bacteria	5613881	0.24843	0.25184	0.25213	0.24759
Nitrosomonas_europaea_ATCC_19718_uid57647	GenBank	Bacteria	2812094	0.24838	0.25847	0.24871	0.24444
aspergillus_niger	EMBL	Fungi	33930387	0.24831	0.25183	0.2519	0.24796
aspergillus_nidulans	EMBL	Fungi	30004028	0.24826	0.25144	0.25145	0.24884
Acidaminococcus_intestini_RyC_MR95_uid74445	GenBank	Bacteria	2487765	0.24825	0.25049	0.24972	0.25154
e_coli_o111_h_	EMBL	Bacteria	5766081	0.24823	0.25209	0.25227	0.24741
e_coli_o55_h7	EMBL	Bacteria	5452353	0.2482	0.25231	0.25272	0.24677
e_coli_ec4115	EMBL	Bacteria	5704171	0.24811	0.25215	0.25193	0.24781
Escherichia_coli_O157_H7_EDL933_uid57831	GenBank	Bacteria	5521804	0.2481	0.25239	0.25204	0.24746
Escherichia_coli_O55_H7_CB9615_uid46655	GenBank	Bacteria	5386352	0.24809	0.25256	0.25267	0.24668
e_coli_o6	EMBL	Bacteria	5231148	0.24804	0.25259	0.25219	0.24718
e_coli_sakai	EMBL	Bacteria	5594477	0.24795	0.25153	0.25331	0.24721
phaeosphaeria_nodorum	EMBL	Fungi	37120873	0.24791	0.25163	0.25232	0.24814
e_coli_tw14359	EMBL	Bacteria	5622737	0.24787	0.25228	0.25235	0.2475
e_coli_sms_3_5	EMBL	Bacteria	5215377	0.24781	0.25315	0.25178	0.24726
Escherichia_coli_SMS_3_5_uid58919	GenBank	Bacteria	5068389	0.24777	0.25288	0.25209	0.24726
e_coli_o139_h28	EMBL	Bacteria	5249287	0.24775	0.25343	0.2522	0.24662
e_coli_o127_h6	EMBL	Bacteria	5069678	0.24767	0.25247	0.25272	0.24713
Escherichia_coli_O157_H7_Sakai_uid57781	GenBank	Bacteria	5498450	0.24761	0.25211	0.25326	0.24702
Escherichia_coli_536_uid58531	GenBank	Bacteria	4938920	0.24757	0.25341	0.25176	0.24726
Escherichia_coli_O157_H7_TW14359_uid59235	GenBank	Bacteria	5528136	0.24755	0.25281	0.25226	0.24738
Selenomonas_ruminantium_lactilytica_TAM6421_uid157247	GenBank	Bacteria	3003680	0.2475	0.25182	0.25496	0.24572
Escherichia_coli_O127_H6_E2348_69_uid59343	GenBank	Bacteria	4965553	0.24744	0.2526	0.25307	0.2469
Escherichia_coli_O157_H7_EC4115_uid59091	GenBank	Bacteria	5572075	0.24742	0.25311	0.25211	0.24736
Escherichia_coli_E24377A_uid58395	GenBank	Bacteria	4979619	0.2474	0.25364	0.25257	0.24638
e_coli_042	EMBL	Bacteria	5355323	0.2473	0.25354	0.25187	0.24728
e_coli_55989	EMBL	Bacteria	5227344	0.2473	0.2536	0.25234	0.24677
s_flexneri_x	EMBL	Bacteria	4894491	0.2473	0.25368	0.25246	0.24656
Pectobacterium_wasabiae_WPP163_uid41297	GenBank	Bacteria	5063892	0.24728	0.25202	0.25275	0.24795
Prochlorococcus_marinus_MIT_9303_uid58305	GenBank	Bacteria	2682675	0.24723	0.24953	0.25054	0.25269
Escherichia_coli_O111_H__11128_uid41023	GenBank	Bacteria	5371077	0.2472	0.2534	0.25277	0.24663
Escherichia_coli_APEC_O1_uid58623	GenBank	Bacteria	5081897	0.24718	0.25292	0.25257	0.24734
s_flexneri_301	EMBL	Bacteria	4828815	0.24708	0.25393	0.25261	0.24638
Escherichia_coli_IAI39_uid59381	GenBank	Bacteria	5132068	0.24708	0.25442	0.25189	0.24662
e_coli_o157_h7_tw14588	EMBL	Bacteria	5577797	0.24707	0.25304	0.25204	0.24784
Escherichia_coli_55989_uid59383	GenBank	Bacteria	5154862	0.24703	0.25378	0.25278	0.2464
e_coli_o17_k52_h18	EMBL	Bacteria	5358147	0.247	0.25396	0.2526	0.24643
Vibrio_furnissii_NCTC_11218_uid82347	GenBank	Bacteria	3294546	0.24692	0.25365	0.2537	0.24573
e_coli_o103_h2	EMBL	Bacteria	5524860	0.2469	0.25399	0.25235	0.24676
Vibrio_furnissii_NCTC_11218_uid82347	GenBank	Bacteria	1621862	0.24689	0.25295	0.25251	0.24765
e_coli_o26_h11	EMBL	Bacteria	5855531	0.24685	0.25295	0.25354	0.24666
e_coli_o45_k1	EMBL	Bacteria	5166121	0.24685	0.25309	0.25336	0.2467
Escherichia_coli_UMN026_uid62981	GenBank	Bacteria	5202090	0.24681	0.25382	0.25335	0.24602
Escherichia_coli_O103_H2_12009_uid41013	GenBank	Bacteria	5449314	0.24681	0.25427	0.25228	0.24664
e_coli_uti89	EMBL	Bacteria	5179971	0.2468	0.25325	0.25288	0.24706
Treponema_primitia_ZAS_2_uid67367	GenBank	Bacteria	4059867	0.2468	0.25442	0.25396	0.24482
e_coli_o18_k1_h7	EMBL	Bacteria	5108383	0.24679	0.2535	0.25349	0.24621
Escherichia_coli_UTI89_uid58541	GenBank	Bacteria	5065741	0.24679	0.25353	0.25251	0.24716
Escherichia_coli_O26_H11_11368_uid41021	GenBank	Bacteria	5697240	0.24661	0.25342	0.25343	0.24654
Escherichia_coli_S88_uid62979	GenBank	Bacteria	5032268	0.24656	0.25351	0.2533	0.24663
Escherichia_coli_ED1a_uid59379	GenBank	Bacteria	5209448	0.24656	0.25492	0.25241	0.24611
Prevotella_denticola_F0289_uid65091	GenBank	Bacteria	2937589	0.24655	0.25069	0.25292	0.24984
e_coli_o81	EMBL	Bacteria	5329042	0.24655	0.25451	0.25247	0.24646
e_coli_se15	EMBL	Bacteria	4839683	0.24648	0.2536	0.25386	0.24606
e_coli_k12	EMBL	Bacteria	4738834	0.24644	0.25379	0.25356	0.24621
Escherichia_coli_BW2952_uid59391	GenBank	Bacteria	4578159	0.24642	0.2542	0.25371	0.24567
Escherichia_coli_B_REL606_uid58803	GenBank	Bacteria	4629812	0.2464	0.25421	0.25348	0.24591
Bdellovibrio_bacteriovorus_HD100_uid61595	GenBank	Bacteria	3782950	0.24639	0.25274	0.25372	0.24716
s_sonnei	EMBL	Bacteria	5039661	0.24633	0.25327	0.25438	0.24602
Shigella_flexneri_2002017_uid159233	GenBank	Bacteria	4650855	0.24633	0.25525	0.25326	0.24517
e_coli_o8	EMBL	Bacteria	4700560	0.24632	0.25465	0.25328	0.24575
e_coli_o9_h4	EMBL	Bacteria	4643537	0.24627	0.25462	0.25357	0.24553
Escherichia_coli_K_12_substr__MG1655_uid57779	GenBank	Bacteria	4639675	0.24619	0.25423	0.25366	0.24592
e_coli_dh10b	EMBL	Bacteria	4686135	0.24618	0.25413	0.25368	0.24601
e_coli_bl21	EMBL	Bacteria	4557041	0.2461	0.25438	0.25392	0.2456
e_coli_se11	EMBL	Bacteria	5155626	0.24609	0.25401	0.25343	0.24647
Shigella_flexneri_2a_301_uid62907	GenBank	Bacteria	4607196	0.24609	0.25539	0.25351	0.24501
e_coli_bl21_de3_kribb	EMBL	Bacteria	4558953	0.24608	0.2544	0.25392	0.24559
nectria_haematococca	EMBL	Fungi	51230360	0.24606	0.25397	0.25389	0.24607
Cyanothece_PCC_7425_uid59435	GenBank	Bacteria	5374574	0.246	0.25466	0.25322	0.24612
Teredinibacter_turnerae_T7901_uid59267	GenBank	Bacteria	5193160	0.24597	0.25446	0.25445	0.24513
Escherichia_coli_SE11_uid59425	GenBank	Bacteria	4887515	0.24597	0.2548	0.25316	0.24607
Shigella_flexneri_2a_2457T_uid57991	GenBank	Bacteria	4599326	0.24593	0.25511	0.25395	0.24501
e_coli_atcc_33849	EMBL	Bacteria	4630707	0.24585	0.25371	0.25439	0.24605
e_coli_atcc_27325	EMBL	Bacteria	4646332	0.24582	0.25377	0.25423	0.24618
Escherichia_coli_KO11FL_uid52593	GenBank	Bacteria	4920168	0.24581	0.25372	0.25466	0.24581
Pectobacterium_atrosepticum_SCRI1043_uid57957	GenBank	Bacteria	5064019	0.24581	0.25477	0.2549	0.24451
s_flexneri_5b	EMBL	Bacteria	4574284	0.24578	0.25513	0.25405	0.24505
Thermococcus_onnurineus_NA1_uid59043	GenBank	Bacteria	1847607	0.24573	0.25458	0.25815	0.24154
Herpetosiphon_aurantiacus_DSM_785_uid58599	GenBank	Bacteria	6346587	0.24567	0.25293	0.25423	0.24717
Lactobacillus_fermentum_IFO_3956_uid58865	GenBank	Bacteria	2098684	0.24557	0.25638	0.25831	0.23974
e_coli_bl21_de3_jgi	EMBL	Bacteria	4570938	0.24552	0.25399	0.25441	0.24607
Escherichia_coli_ATCC_8739_uid58783	GenBank	Bacteria	4746218	0.24536	0.25382	0.25485	0.24598
Clostridium_SY8519_uid68705	GenBank	Bacteria	2835737	0.24535	0.25391	0.2535	0.24724
phytophthora_infestans	EMBL	Protist	190133476	0.24529	0.2546	0.25506	0.24506
Shigella_sonnei_53G_uid84383	GenBank	Bacteria	4988504	0.24513	0.25461	0.25523	0.24504
Shigella_sonnei_Ss046_uid58217	GenBank	Bacteria	4825265	0.24513	0.25479	0.2553	0.24477
Pyrobaculum_aerophilum_IM2_uid57727	GenBank	Bacteria	2222430	0.24496	0.25419	0.25944	0.24142
Methanosaeta_concilii_GP6_uid66207	GenBank	Bacteria	3008626	0.24467	0.25462	0.25568	0.24502
s_dysenteriae	EMBL	Bacteria	4551958	0.2445	0.25592	0.25399	0.2456
s_boydii_4	EMBL	Bacteria	4646520	0.24445	0.25488	0.25621	0.24446
s_boydii_18	EMBL	Bacteria	4872568	0.24434	0.25395	0.25634	0.24537
Syntrophothermus_lipocalidus_DSM_12680_uid49527	GenBank	Bacteria	2405559	0.24419	0.25508	0.25481	0.24592
Pyrococcus_yayanosii_CH1_uid68281	GenBank	Bacteria	1716818	0.2441	0.25605	0.26033	0.23952
Shigella_boydii_Sb227_uid58215	GenBank	Bacteria	4519823	0.24399	0.25542	0.2567	0.24388
n_meningitidis_8013	EMBL	Bacteria	2277550	0.24375	0.25816	0.25609	0.242
Magnaporthe_grisea_70-15_uid1433	GenBank	Fungi	3937044	0.24358	0.25566	0.25649	0.24427
Salmonella_bongori_NCTC_12419_uid70155	GenBank	Bacteria	4460105	0.24339	0.25683	0.25647	0.24331
Shigella_dysenteriae_Sd197_uid58213	GenBank	Bacteria	4369232	0.2433	0.25754	0.25496	0.2442
Paenibacillus_Y412MC10_uid41127	GenBank	Bacteria	7121665	0.24318	0.25695	0.25544	0.24443
Cryptobacterium_curtum_DSM_15641_uid59041	GenBank	Bacteria	1617804	0.24311	0.25437	0.25475	0.24777
Syntrophus_aciditrophicus_SB_uid58539	GenBank	Bacteria	3179300	0.24306	0.25564	0.25896	0.24234
Chlorobium_limicola_DSM_245_uid58127	GenBank	Bacteria	2763181	0.24296	0.25843	0.25473	0.24387
Treponema_brennaborense_DSM_12168_uid66607	GenBank	Bacteria	3055580	0.24289	0.2574	0.25733	0.24238
Shigella_boydii_CDC_3083_94_uid58415	GenBank	Bacteria	4615997	0.24274	0.25583	0.2575	0.24393
Salmonella_enterica_arizonae_serovar_62_z4_z23__RSK2980_uid58191	GenBank	Bacteria	4600800	0.24257	0.25717	0.2566	0.24366
Methylomonas_methanica_MC09_uid67363	GenBank	Bacteria	5051681	0.24232	0.25608	0.25702	0.24458
Neisseria_meningitidis_FAM18_uid57825	GenBank	Bacteria	2194961	0.24217	0.25651	0.25972	0.24159
Neisseria_meningitidis_MC58_uid57817	GenBank	Bacteria	2272360	0.24204	0.25557	0.25971	0.24268
Dyadobacter_fermentans_DSM_18053_uid59049	GenBank	Bacteria	6967790	0.24203	0.25764	0.25781	0.24252
magnaporthe_oryzae	EMBL	Fungi	40949933	0.24179	0.25784	0.25824	0.24214
Eremothecium_gossypii_uid10623	GenBank	Fungi	9119312	0.2417	0.25908	0.25796	0.24126
Neisseria_meningitidis_053442_uid58587	GenBank	Bacteria	2153416	0.24156	0.25743	0.25957	0.24144
Thermococcus_kodakarensis_KOD1_uid58225	GenBank	Bacteria	2088737	0.24103	0.26039	0.25956	0.23902
Cellvibrio_japonicus_Ueda107_uid59139	GenBank	Bacteria	4576573	0.24071	0.26105	0.25886	0.23937
Xylella_fastidiosa_M23_uid58809	GenBank	Bacteria	2535690	0.24062	0.25609	0.26148	0.24181
Neisseria_lactamica_020_06_uid60851	GenBank	Bacteria	2220606	0.2404	0.26112	0.26163	0.23685
Geobacillus_Y412MC61_uid41171	GenBank	Bacteria	3622844	0.24036	0.25285	0.27137	0.23542
Rahnella_aquatilis_CIP_78_65___ATCC_33071_uid86855	GenBank	Bacteria	4861101	0.2403	0.26002	0.26119	0.23849
Pectobacterium_carotovorum_PC1_uid59295	GenBank	Bacteria	4862913	0.24025	0.26053	0.25879	0.24043
Xylella_fastidiosa_Temecula1_uid57869	GenBank	Bacteria	2519802	0.24022	0.25606	0.26171	0.24202
Salmonella_enterica_serovar_Agona_SL483_uid59431	GenBank	Bacteria	4798660	0.24007	0.26093	0.25991	0.23908
Rahnella_aquatilis_HX2_uid158049	GenBank	Bacteria	4962169	0.24003	0.26069	0.2612	0.23808
Neisseria_meningitidis_alpha14_uid61649	GenBank	Bacteria	2145295	0.23996	0.25863	0.26084	0.24057
Neisseria_meningitidis_Z2491_uid57819	GenBank	Bacteria	2184406	0.23996	0.25893	0.25916	0.24194
Geobacillus_kaustophilus_HTA426_uid58227	GenBank	Bacteria	3544776	0.23994	0.26128	0.25959	0.2392
Salmonella_enterica_serovar_Heidelberg_SL476_uid58973	GenBank	Bacteria	4888768	0.23992	0.2604	0.26046	0.23921
Salmonella_enterica_serovar_Schwarzengrund_CVM19633_uid58915	GenBank	Bacteria	4709075	0.23971	0.26076	0.26098	0.23855
Geobacillus_thermoleovorans_CCB_US3_UF5_uid82949	GenBank	Bacteria	3596620	0.23959	0.26072	0.26203	0.23765
Salmonella_enterica_serovar_Paratyphi_B_SPB7_uid59097	GenBank	Bacteria	4858887	0.23959	0.26083	0.26027	0.23932
Salmonella_enterica_serovar_Dublin_CT_02021853_uid58917	GenBank	Bacteria	4842908	0.23958	0.26098	0.26082	0.23863
Rahnella_Y9602_uid62715	GenBank	Bacteria	4864217	0.2395	0.26157	0.2619	0.23703
Xylella_fastidiosa_M12_uid58763	GenBank	Bacteria	2475130	0.23945	0.25743	0.26174	0.24138
Salmonella_enterica_serovar_Choleraesuis_SC_B67_uid58017	GenBank	Bacteria	4755700	0.23943	0.26054	0.26103	0.239
Salmonella_enterica_serovar_Enteritidis_P125109_uid59247	GenBank	Bacteria	4685848	0.23942	0.26121	0.26046	0.23891
Salmonella_enterica_serovar_Typhi_Ty2_uid57973	GenBank	Bacteria	4791950	0.23932	0.25952	0.26099	0.24016
Salmonella_enterica_serovar_Typhi_P_stx_12_uid87001	GenBank	Bacteria	4768352	0.2393	0.2596	0.26104	0.24006
Geobacillus_C56_T3_uid49467	GenBank	Bacteria	3650813	0.23924	0.26014	0.2648	0.23582
Podospora_anserina_DSM_980_uid29799	GenBank	Fungi	33416533	0.23923	0.26085	0.26086	0.23906
Salmonella_enterica_serovar_Typhi_CT18_uid57793	GenBank	Bacteria	4809037	0.23918	0.26007	0.26086	0.2399
Salmonella_enterica_serovar_Typhimurium_14028S_uid86059	GenBank	Bacteria	4870265	0.23917	0.26097	0.26099	0.23887
Salmonella_enterica_serovar_Typhimurium_798_uid158047	GenBank	Bacteria	4876216	0.23915	0.26121	0.26056	0.23908
Salmonella_enterica_serovar_Typhimurium_uid86061	GenBank	Bacteria	4879400	0.23913	0.26116	0.26074	0.23897
Salmonella_enterica_serovar_Typhimurium_T000240_uid84397	GenBank	Bacteria	4954814	0.23912	0.26141	0.26067	0.2388
Salmonella_enterica_serovar_Typhimurium_SL1344_uid86645	GenBank	Bacteria	4878012	0.23911	0.26126	0.26057	0.23906
Salmonella_enterica_serovar_Typhimurium_ST4_74_uid84393	GenBank	Bacteria	4878013	0.23911	0.26126	0.26057	0.23906
mycosphaerella_graminicola	EMBL	Fungi	39678910	0.23905	0.26084	0.26054	0.23957
Salmonella_enterica_serovar_Newport_SL254_uid58831	GenBank	Bacteria	4827641	0.23905	0.26099	0.26118	0.23878
Salmonella_enterica_serovar_Typhimurium_UK_1_uid87049	GenBank	Bacteria	4817866	0.23905	0.26122	0.26085	0.23889
Salmonella_enterica_serovar_Paratyphi_A_ATCC_9150_uid58201	GenBank	Bacteria	4585229	0.23903	0.26174	0.2599	0.23933
Corynebacterium_pseudotuberculosis_316_uid89381	GenBank	Bacteria	2310415	0.23901	0.26211	0.25938	0.2395
Salmonella_enterica_serovar_Gallinarum_287_91_uid59249	GenBank	Bacteria	4658697	0.239	0.26027	0.26178	0.23895
Salmonella_enterica_serovar_Typhimurium_LT2_uid57799	GenBank	Bacteria	4857432	0.239	0.26113	0.26109	0.23879
Salmonella_enterica_serovar_Paratyphi_A_AKU_12601_uid59269	GenBank	Bacteria	4581797	0.23895	0.26186	0.25997	0.23922
Corynebacterium_pseudotuberculosis_P54B96_uid157909	GenBank	Bacteria	2337657	0.23895	0.26215	0.2597	0.2392
Corynebacterium_pseudotuberculosis_I19_uid159673	GenBank	Bacteria	2337730	0.23895	0.26215	0.2597	0.2392
Corynebacterium_pseudotuberculosis_FRC41_uid50585	GenBank	Bacteria	2337913	0.23894	0.26215	0.2597	0.2392
Corynebacterium_pseudotuberculosis_3_99_5_uid83609	GenBank	Bacteria	2337938	0.23894	0.26216	0.25969	0.23921
Corynebacterium_pseudotuberculosis_PAT10_uid159671	GenBank	Bacteria	2335323	0.23893	0.2622	0.25969	0.23918
Corynebacterium_pseudotuberculosis_1002_uid159677	GenBank	Bacteria	2335113	0.23893	0.26221	0.25971	0.23915
Corynebacterium_pseudotuberculosis_C231_uid159675	GenBank	Bacteria	2328208	0.2389	0.26209	0.2598	0.23921
Salmonella_enterica_serovar_Paratyphi_C_RKS4594_uid59063	GenBank	Bacteria	4833080	0.23874	0.25751	0.26412	0.23963
toxoplasma_gondii	EMBL	Protist	62966896	0.23863	0.26155	0.26123	0.23858
pythium_ultimum	EMBL	Protist	42791577	0.23842	0.26178	0.26129	0.23852
Chlorobium_phaeovibrioides_DSM_265_uid58129	GenBank	Bacteria	1966858	0.23841	0.26558	0.26434	0.23167
Salmonella_enterica_serovar_Gallinarum_pullorum_RKS5078_uid87035	GenBank	Bacteria	4637962	0.23829	0.2608	0.2613	0.23962
Nitrosococcus_halophilus_Nc4_uid46803	GenBank	Bacteria	4079427	0.2381	0.24769	0.26815	0.24606
Porphyromonas_asaccharolytica_DSM_20707_uid66603	GenBank	Bacteria	2186370	0.23747	0.26081	0.26387	0.23784
Synechococcus_CC9311_uid58123	GenBank	Bacteria	2606748	0.23734	0.26272	0.26175	0.23819
Gallionella_capsiferriformans_ES_2_uid51505	GenBank	Bacteria	3162471	0.23731	0.26282	0.26473	0.23514
Megasphaera_elsdenii_DSM_20460_uid71135	GenBank	Bacteria	2464883	0.2371	0.26283	0.26515	0.23492
Geobacillus_Y412MC52_uid55381	GenBank	Bacteria	3628883	0.23705	0.26379	0.26047	0.23869
Methanocella_HZ254_uid157911	GenBank	Bacteria	2378438	0.23694	0.26224	0.26517	0.23566
Pelotomaculum_thermopropionicum_SI_uid58877	GenBank	Bacteria	3025375	0.23669	0.26383	0.26578	0.2337
Arcanobacterium_haemolyticum_DSM_20595_uid49489	GenBank	Bacteria	1986154	0.23635	0.26781	0.26352	0.23232
Thermovibrio_ammonificans_HB_1_uid62095	GenBank	Bacteria	1682965	0.23598	0.26226	0.25889	0.24287
Treponema_paraluiscuniculi_Cuniculi_A_uid68447	GenBank	Bacteria	1133390	0.23573	0.26169	0.26567	0.23691
Enterobacter_638_uid58727	GenBank	Bacteria	4518712	0.23549	0.26534	0.26448	0.23469
Treponema_pallidum_Nichols_uid57585	GenBank	Bacteria	1137944	0.23542	0.26207	0.26568	0.23683
Treponema_pallidum_pertenue_SamoaD_uid87069	GenBank	Bacteria	1139099	0.23542	0.26207	0.26574	0.23677
Treponema_pallidum_SS14_uid58977	GenBank	Bacteria	1138978	0.23541	0.26203	0.2658	0.23677
Treponema_pallidum_Chicago_uid159543	GenBank	Bacteria	1138861	0.23536	0.26211	0.26574	0.2368
Treponema_pallidum_pertenue_Gauthier_uid87067	GenBank	Bacteria	1139312	0.23536	0.26215	0.26573	0.23677
aspergillus_terreus	EMBL	Fungi	29197939	0.23536	0.26492	0.26406	0.23566
Desulfobacca_acetoxidans_DSM_11109_uid65785	GenBank	Bacteria	3282536	0.23535	0.26425	0.26466	0.23574
Treponema_pallidum_pertenue_CDC2_uid87051	GenBank	Bacteria	1139642	0.2353	0.26223	0.26566	0.23681
Treponema_pallidum_DAL_1_uid87065	GenBank	Bacteria	1139906	0.23527	0.26214	0.26581	0.23678
Neisseria_gonorrhoeae_NCCP11945_uid59191	GenBank	Bacteria	2232025	0.2352	0.25922	0.26445	0.24114
Acetobacter_pasteurianus_IFO_3283_12_uid158379	GenBank	Bacteria	2904624	0.23517	0.26733	0.26301	0.23449
Acetobacter_pasteurianus_IFO_3283_32_uid158375	GenBank	Bacteria	2904642	0.23517	0.26733	0.26301	0.23449
n_gonorrhoeae_nccp11945	EMBL	Bacteria	2236178	0.23516	0.25923	0.26442	0.24119
Acetobacter_pasteurianus_IFO_3283_07_uid158381	GenBank	Bacteria	2906044	0.23516	0.26732	0.26303	0.23448
Acetobacter_pasteurianus_IFO_3283_22_uid158383	GenBank	Bacteria	2907267	0.23516	0.26735	0.26302	0.23446
Acetobacter_pasteurianus_IFO_3283_03_uid158373	GenBank	Bacteria	2907287	0.23516	0.26735	0.26302	0.23446
Acetobacter_pasteurianus_IFO_3283_26_uid158531	GenBank	Bacteria	2907309	0.23516	0.26735	0.26302	0.23446
Acetobacter_pasteurianus_IFO_3283_01_uid59279	GenBank	Bacteria	2907495	0.23515	0.26734	0.26303	0.23448
Neisseria_gonorrhoeae_FA_1090_uid57611	GenBank	Bacteria	2153922	0.23512	0.26306	0.26384	0.23799
Acetobacter_pasteurianus_IFO_3283_01_42C_uid158377	GenBank	Bacteria	2815241	0.2348	0.26742	0.26343	0.23434
Corynebacterium_ulcerans_809_uid159659	GenBank	Bacteria	2502095	0.2333	0.26775	0.26528	0.23367
Pantoea_ananatis_uid86861	GenBank	Bacteria	4605545	0.23285	0.26687	0.26761	0.23268
Planctomyces_limnophilus_DSM_3776_uid48643	GenBank	Bacteria	5423075	0.23276	0.27045	0.26617	0.23063
Desulfurococcus_mucosus_DSM_2162_uid62227	GenBank	Bacteria	1314639	0.23258	0.26882	0.26259	0.23601
Hyperthermus_butylicus_DSM_5456_uid57755	GenBank	Bacteria	1667163	0.23255	0.26841	0.26895	0.23009
Corynebacterium_ulcerans_BR_AD22_uid68291	GenBank	Bacteria	2606374	0.23253	0.26897	0.26503	0.23347
Corynebacterium_diphtheriae_NCTC_13129_uid57691	GenBank	Bacteria	2488635	0.2324	0.26731	0.26748	0.23282
Erwinia_amylovora_ATCC_49946_uid46943	GenBank	Bacteria	3805874	0.2324	0.26762	0.26839	0.23159
Corynebacterium_diphtheriae_C7__beta__uid84313	GenBank	Bacteria	2499189	0.2323	0.26807	0.26697	0.23267
Erwinia_pyrifoliae_Ep1_96_uid40659	GenBank	Bacteria	4026322	0.23229	0.26613	0.26808	0.23349
Corynebacterium_diphtheriae_241_uid83607	GenBank	Bacteria	2426551	0.23228	0.26753	0.2668	0.23338
Corynebacterium_diphtheriae_HC01_uid84297	GenBank	Bacteria	2427148	0.23227	0.26756	0.26678	0.23339
Erwinia_amylovora_CFBP1430_uid46839	GenBank	Bacteria	3805573	0.23226	0.26882	0.2672	0.23172
Methanosaeta_thermophila_PT_uid58469	GenBank	Bacteria	1879471	0.23223	0.26932	0.26613	0.23231
Corynebacterium_diphtheriae_VA01_uid84305	GenBank	Bacteria	2395441	0.23221	0.26744	0.26693	0.23341
Oscillibacter_valericigenes_uid73895	GenBank	Bacteria	4410036	0.23221	0.26796	0.26525	0.23458
Shewanella_amazonensis_SB2B_uid58257	GenBank	Bacteria	4306142	0.2322	0.26712	0.26875	0.23193
Corynebacterium_diphtheriae_31A_uid84309	GenBank	Bacteria	2535346	0.23208	0.26858	0.26764	0.23171
Dickeya_dadantii_Ech586_uid42519	GenBank	Bacteria	4818394	0.23191	0.26816	0.26823	0.2317
Corynebacterium_diphtheriae_HC04_uid84301	GenBank	Bacteria	2484332	0.23166	0.26747	0.26706	0.23381
Citrobacter_koseri_ATCC_BAA_895_uid58143	GenBank	Bacteria	4720462	0.23166	0.27355	0.26473	0.23006
Corynebacterium_diphtheriae_CDCE_8392_uid84295	GenBank	Bacteria	2433326	0.23165	0.26847	0.26746	0.23242
Nitratifractor_salsuginis_DSM_16511_uid62183	GenBank	Bacteria	2101285	0.23157	0.26879	0.27033	0.22931
Shewanella_loihica_PV_4_uid58349	GenBank	Bacteria	4602594	0.23156	0.26859	0.26808	0.23177
Anaerolinea_thermophila_UNI_1_uid62245	GenBank	Bacteria	3532378	0.23148	0.26958	0.26891	0.23002
Corynebacterium_diphtheriae_PW8_uid84303	GenBank	Bacteria	2530683	0.23138	0.26851	0.26854	0.23157
Geobacter_FRC_32_uid58543	GenBank	Bacteria	4304501	0.23135	0.26399	0.27073	0.23393
Corynebacterium_diphtheriae_HC03_uid84299	GenBank	Bacteria	2478364	0.23133	0.26772	0.2673	0.23364
Pantoea_ananatis_LMG_20103_uid46807	GenBank	Bacteria	4703373	0.23117	0.26894	0.26796	0.23193
Corynebacterium_diphtheriae_BH8_uid84311	GenBank	Bacteria	2485519	0.23116	0.26797	0.26759	0.23328
Enterobacter_asburiae_LF7a_uid72793	GenBank	Bacteria	4812833	0.23096	0.26959	0.26892	0.23054
Corynebacterium_glutamicum_ATCC_13032_uid57905	GenBank	Bacteria	3309401	0.23096	0.2703	0.2678	0.23093
Coraliomargarita_akajimensis_DSM_45221_uid47079	GenBank	Bacteria	3750771	0.23095	0.26581	0.27021	0.23304
Corynebacterium_diphtheriae_INCA_402_uid83605	GenBank	Bacteria	2449071	0.23092	0.26831	0.2682	0.23258
Erwinia_tasmaniensis_Et1_99_uid59029	GenBank	Bacteria	3883467	0.23091	0.26844	0.26887	0.23178
Thermosynechococcus_elongatus_BP_1_uid57907	GenBank	Bacteria	2593857	0.23089	0.26937	0.26981	0.22993
phytophthora_ramorum	EMBL	Protist	54424536	0.23086	0.26919	0.2694	0.23055
Corynebacterium_glutamicum_ATCC_13032_uid61611	GenBank	Bacteria	3282708	0.23074	0.27012	0.2683	0.23084
Nitrosospira_multiformis_ATCC_25196_uid58361	GenBank	Bacteria	3184243	0.23052	0.26993	0.2695	0.23006
Hahella_chejuensis_KCTC_2396_uid58483	GenBank	Bacteria	7215267	0.23052	0.27004	0.26866	0.23079
Corynebacterium_diphtheriae_HC02_uid84317	GenBank	Bacteria	2468612	0.23046	0.26822	0.2689	0.23242
Magnetococcus_MC_1_uid57833	GenBank	Bacteria	4719581	0.23029	0.27408	0.26759	0.22804
Thermococcus_gammatolerans_EJ3_uid59389	GenBank	Bacteria	2045438	0.22999	0.26936	0.26625	0.2344
Rothia_dentocariosa_ATCC_17931_uid49331	GenBank	Bacteria	2506025	0.22993	0.26726	0.26962	0.2332
ustilago_maydis	EMBL	Fungi	19742445	0.22992	0.26988	0.26975	0.23046
Corynebacterium_glutamicum_R_uid58897	GenBank	Bacteria	3314174	0.22917	0.27011	0.27122	0.2295
Herminiimonas_arsenicoxydans_uid58291	GenBank	Bacteria	3424307	0.22863	0.27178	0.27117	0.22842
Geobacter_uraniireducens_Rf4_uid58475	GenBank	Bacteria	5136364	0.22843	0.27258	0.2698	0.22919
Janthinobacterium_Marseille_uid58603	GenBank	Bacteria	4110251	0.22831	0.27126	0.27108	0.22935
Synechococcus_CC9902_uid58323	GenBank	Bacteria	2234828	0.22829	0.27133	0.27031	0.23006
Halothiobacillus_neapolitanus_c2_uid41317	GenBank	Bacteria	2582886	0.22825	0.2743	0.27284	0.22461
Methanoregula_boonei_6A8_uid58815	GenBank	Bacteria	2542943	0.22814	0.27227	0.27286	0.22673
phytophthora_sojae	EMBL	Protist	78050814	0.22773	0.27247	0.27197	0.22782
Thermococcus_AM4_uid54735	GenBank	Bacteria	2086428	0.22765	0.27354	0.27427	0.22454
Dickeya_zeae_Ech1591_uid59297	GenBank	Bacteria	4813854	0.22736	0.27127	0.2739	0.22747
Desulfatibacillum_alkenivorans_AK_01_uid58913	GenBank	Bacteria	6517073	0.22734	0.27373	0.27111	0.22781
Enterobacter_cloacae_EcWSU1_uid80739	GenBank	Bacteria	4734438	0.22686	0.27363	0.2725	0.22702
Sodalis_glossinidius__morsitans__uid58553	GenBank	Bacteria	4171146	0.22674	0.27129	0.2757	0.22627
Alcanivorax_borkumensis_SK2_uid58169	GenBank	Bacteria	3120143	0.22632	0.27336	0.27392	0.2264
cyanidioschyzon_merolae	EMBL	Plant	16728943	0.22631	0.27389	0.2742	0.2256
Citrobacter_rodentium_ICC168_uid43089	GenBank	Bacteria	5346659	0.22626	0.27167	0.27555	0.22652
Geobacter_lovleyi_SZ_uid58713	GenBank	Bacteria	3917761	0.22612	0.27437	0.27334	0.22617
Micavibrio_aeruginosavorus_ARL_13_uid73585	GenBank	Bacteria	2481983	0.22606	0.27416	0.27297	0.22681
Enterobacter_cloacae_ATCC_13047_uid48363	GenBank	Bacteria	5314580	0.22588	0.27559	0.27228	0.22626
uncultured_methanogenic_archaeon_RC_I_uid61623	GenBank	Bacteria	3179916	0.2257	0.27325	0.27278	0.22828
Pantoea_At_9b_uid55845	GenBank	Bacteria	4368708	0.22563	0.27401	0.2742	0.22617
Pyrolobus_fumarii_1A_uid73415	GenBank	Bacteria	1843267	0.2256	0.27398	0.27507	0.22536
gamma_proteobacterium_HdN1_uid51635	GenBank	Bacteria	4587455	0.22559	0.2492	0.28339	0.24182
Xylella_fastidiosa_9a5c_uid57849	GenBank	Bacteria	2679305	0.22545	0.24944	0.2773	0.24781
Enterobacter_aerogenes_KCTC_2190_uid68103	GenBank	Bacteria	5280349	0.22542	0.27444	0.27403	0.22611
Serratia_proteamaculans_568_uid58725	GenBank	Bacteria	5448853	0.22517	0.27568	0.27506	0.22409
Erwinia_billingiae_Eb661_uid50547	GenBank	Bacteria	5100167	0.2251	0.27647	0.2755	0.22293
Pyrobaculum_arsenaticum_DSM_13514_uid58409	GenBank	Bacteria	2121076	0.22506	0.27612	0.27439	0.22444
Desulfotomaculum_kuznetsovii_DSM_6115_uid67357	GenBank	Bacteria	3601386	0.225	0.27616	0.27268	0.22616
Methanocella_paludicola_SANAE_uid42887	GenBank	Bacteria	2957635	0.2249	0.27468	0.27449	0.22593
Methylovorus_glucosetrophus_SIP3_4_uid59367	GenBank	Bacteria	2995511	0.22457	0.27411	0.2745	0.22682
Dickeya_dadantii_Ech703_uid59363	GenBank	Bacteria	4679450	0.22439	0.27563	0.27452	0.22546
Pyrobaculum_oguniense_TE7_uid84411	GenBank	Bacteria	2436033	0.22437	0.27484	0.27598	0.22481
Rhodopirellula_baltica_SH_1_uid61589	GenBank	Bacteria	7145576	0.22431	0.27916	0.27487	0.22166
Pelobacter_carbinolicus_DSM_2380_uid58241	GenBank	Bacteria	3665893	0.22396	0.27495	0.27618	0.2249
Dehalogenimonas_lykanthroporepellens_BL_DC_9_uid48131	GenBank	Bacteria	1686510	0.22358	0.27326	0.27719	0.22597
Mobiluncus_curtisii_ATCC_43063_uid49695	GenBank	Bacteria	2146480	0.22344	0.27846	0.27567	0.22242
Synechococcus_elongatus_PCC_7942_uid58045	GenBank	Bacteria	2695903	0.22297	0.27708	0.27762	0.22233
Methylovorus_MP688_uid60723	GenBank	Bacteria	2862391	0.22288	0.27675	0.27763	0.22274
Robiginitalea_biformata_HTCC2501_uid58285	GenBank	Bacteria	3530383	0.22272	0.27705	0.27589	0.22435
Ethanoligenens_harbinense_YUAN_3_uid46255	GenBank	Bacteria	3008576	0.22246	0.27902	0.27657	0.22196
Synechococcus_elongatus_PCC_6301_uid58235	GenBank	Bacteria	2696255	0.2223	0.27744	0.2774	0.22286
Thermoproteus_tenax_Kra_1_uid74443	GenBank	Bacteria	1841542	0.22212	0.27733	0.27396	0.22659
Akkermansia_muciniphila_ATCC_BAA_835_uid58985	GenBank	Bacteria	2664102	0.22194	0.27779	0.27983	0.22043
Methanosphaerula_palustris_E1_9c_uid59193	GenBank	Bacteria	2922917	0.22185	0.2763	0.27724	0.22461
Pantoea_vagans_C9_1_uid49871	GenBank	Bacteria	4024983	0.2218	0.27766	0.27782	0.22272
Moorella_thermoacetica_ATCC_39073_uid58051	GenBank	Bacteria	2628784	0.22161	0.2785	0.27941	0.22048
Chlorobaculum_parvum_NCIB_8327_uid59185	GenBank	Bacteria	2289249	0.22153	0.27867	0.27929	0.22051
Methylobacillus_flagellatus_KT_uid58049	GenBank	Bacteria	2971517	0.22091	0.27897	0.27822	0.2219
Serratia_AS9_uid67313	GenBank	Bacteria	5442880	0.22053	0.28037	0.27925	0.21986
Serratia_AS12_uid67315	GenBank	Bacteria	5443009	0.22053	0.28037	0.27925	0.21986
Desulfurispirillum_indicum_S5_uid45897	GenBank	Bacteria	2928377	0.22015	0.27977	0.28132	0.21876
Acidaminococcus_fermentans_DSM_20731_uid43471	GenBank	Bacteria	2329769	0.21995	0.27952	0.2789	0.22162
Klebsiella_oxytoca_KCTC_1686_uid83159	GenBank	Bacteria	5974108	0.21993	0.27998	0.2805	0.21959
Desulfococcus_oleovorans_Hxd3_uid58777	GenBank	Bacteria	3944167	0.2196	0.2804	0.28129	0.21872
Thermococcus_4557_uid70841	GenBank	Bacteria	2011320	0.21951	0.28108	0.27971	0.2197
Vcarteri	Phytozome	Plant	125353261	0.21941	0.28054	0.28057	0.21948
Renibacterium_salmoninarum_ATCC_33209_uid58899	GenBank	Bacteria	3155250	0.21901	0.28349	0.27922	0.21828
Eggerthella_YY7918_uid68707	GenBank	Bacteria	3123671	0.21885	0.28138	0.28063	0.21914
Chlorobium_tepidum_TLS_uid57897	GenBank	Bacteria	2154939	0.21882	0.28443	0.28087	0.21588
Ochrobactrum_anthropi_ATCC_49188_uid58921	GenBank	Bacteria	1895911	0.21869	0.2813	0.28093	0.21908
Dickeya_dadantii_3937_uid52537	GenBank	Bacteria	4922776	0.21826	0.2823	0.28067	0.21877
Chloroflexus_aggregans_DSM_9485_uid58621	GenBank	Bacteria	4684931	0.21774	0.28215	0.28213	0.21798
Acidithiobacillus_ferrivorans_SS3_uid67387	GenBank	Bacteria	3207552	0.21765	0.28414	0.28181	0.21641
Planctomyces_brasiliensis_DSM_5305_uid60583	GenBank	Bacteria	6006602	0.2174	0.28345	0.28104	0.21811
Ochrobactrum_anthropi_ATCC_49188_uid58921	GenBank	Bacteria	2887297	0.21728	0.27463	0.28588	0.22221
Sulfobacillus_acidophilus_TPY_uid68841	GenBank	Bacteria	3551206	0.21701	0.28526	0.28237	0.21537
Ignicoccus_hospitalis_KIN4_I_uid58365	GenBank	Bacteria	1297538	0.21697	0.28264	0.28256	0.21783
Marinobacter_aquaeolei_VT8_uid59419	GenBank	Bacteria	4326849	0.21606	0.29076	0.28196	0.21122
Chloroflexus_Y_400_fl_uid59085	GenBank	Bacteria	5268950	0.21596	0.2837	0.28312	0.21722
gaeumannomyces_graminis	EMBL	Fungi	40978414	0.21594	0.28363	0.28428	0.21615
Chlorobium_luteolum_DSM_273_uid58175	GenBank	Bacteria	2364842	0.21587	0.28752	0.28578	0.21083
Chloroflexus_aurantiacus_J_10_fl_uid57657	GenBank	Bacteria	5258541	0.21585	0.2837	0.28328	0.21718
Sulfobacillus_acidophilus_DSM_10332_uid88061	GenBank	Bacteria	3472898	0.21569	0.28401	0.28364	0.21666
Aeropyrum_pernix_K1_uid57757	GenBank	Bacteria	1669696	0.21562	0.28351	0.2796	0.22127
Pusillimonas_T7_7_uid66391	GenBank	Bacteria	3883605	0.21542	0.28425	0.28495	0.21538
Cronobacter_sakazakii_ATCC_BAA_894_uid58145	GenBank	Bacteria	4368373	0.21539	0.28371	0.28396	0.21693
Pyrobaculum_1860_uid82379	GenBank	Bacteria	2467972	0.21534	0.28064	0.28903	0.215
magnaporthe_poae	EMBL	Fungi	34539923	0.21492	0.28503	0.28492	0.21513
Pyrobaculum_calidifontis_JCM_11548_uid58787	GenBank	Bacteria	2009313	0.21488	0.28573	0.28578	0.21362
Brucella_melitensis_M28_uid158857	GenBank	Bacteria	2126132	0.2145	0.28664	0.28487	0.21399
Enterobacter_cloacae_SCF1_uid59969	GenBank	Bacteria	4814049	0.21449	0.28512	0.28506	0.21533
Brucella_abortus_bv__1_9_941_uid58019	GenBank	Bacteria	2124241	0.21449	0.28663	0.28493	0.21396
Brucella_melitensis_M5_90_uid158855	GenBank	Bacteria	2126451	0.21449	0.28663	0.28488	0.214
Brucella_melitensis_NI_uid158853	GenBank	Bacteria	2117717	0.21449	0.28675	0.28488	0.21389
Brucella_melitensis_ATCC_23457_uid59241	GenBank	Bacteria	2125701	0.21448	0.28664	0.28488	0.214
Brucella_melitensis_biovar_Abortus_2308_uid62937	GenBank	Bacteria	2121359	0.21446	0.2866	0.28497	0.21397
Brucella_abortus_S19_uid58873	GenBank	Bacteria	2122487	0.21446	0.28667	0.28492	0.21395
Beijerinckia_indica_ATCC_9039_uid59057	GenBank	Bacteria	4170153	0.21441	0.28552	0.28508	0.21499
Brucella_pinnipedialis_B2_94_uid71131	GenBank	Bacteria	2138342	0.21437	0.28674	0.28501	0.21388
Brucella_ovis_ATCC_25840_uid58113	GenBank	Bacteria	2111370	0.21437	0.28676	0.28502	0.21385
Heliobacterium_modesticaldum_Ice1_uid58279	GenBank	Bacteria	3075407	0.21435	0.28682	0.28294	0.2159
Brucella_suis_ATCC_23445_uid59015	GenBank	Bacteria	1923763	0.21427	0.28531	0.28585	0.21458
Brucella_suis_VBI22_uid83617	GenBank	Bacteria	2108637	0.21409	0.287	0.28513	0.21379
Roseobacter_litoralis_Och_149_uid54719	GenBank	Bacteria	4505211	0.21408	0.2863	0.28576	0.21386
Brucella_suis_1330_uid159871	GenBank	Bacteria	2107783	0.21408	0.28701	0.28513	0.21378
Brucella_suis_1330_uid57927	GenBank	Bacteria	2107794	0.21408	0.28701	0.28513	0.21378
Brucella_canis_ATCC_23365_uid59009	GenBank	Bacteria	2105969	0.21407	0.28701	0.28507	0.21385
Brucella_microti_CCM_4915_uid59319	GenBank	Bacteria	2117048	0.21402	0.28708	0.28517	0.21372
Brucella_abortus_A13334_uid83615	GenBank	Bacteria	2123773	0.21396	0.28494	0.28663	0.21447
Brucella_melitensis_bv__1_16M_uid57735	GenBank	Bacteria	2117136	0.2139	0.28487	0.28671	0.21452
Brucella_canis_HSK_A52141_uid83613	GenBank	Bacteria	1170489	0.21389	0.28592	0.28702	0.21318
Brucella_canis_HSK_A52141_uid83613	GenBank	Bacteria	2107023	0.21386	0.28506	0.287	0.21408
Brucella_melitensis_bv__1_16M_uid57735	GenBank	Bacteria	1177785	0.21379	0.28579	0.28759	0.21283
Selenomonas_sputigena_ATCC_35185_uid55329	GenBank	Bacteria	2568361	0.21377	0.2848	0.28627	0.21516
Corynebacterium_resistens_DSM_45100_uid50555	GenBank	Bacteria	2601311	0.21366	0.28673	0.28419	0.21542
Cronobacter_turicensis_z3032_uid40821	GenBank	Bacteria	4384427	0.21358	0.28675	0.28743	0.21225
Brucella_suis_ATCC_23445_uid59015	GenBank	Bacteria	1400844	0.21347	0.28902	0.28427	0.21325
Brucella_pinnipedialis_B2_94_uid71131	GenBank	Bacteria	1260926	0.21346	0.28753	0.28487	0.21413
Acidilobus_saccharovorans_345_15_uid51395	GenBank	Bacteria	1496453	0.21336	0.28715	0.28502	0.21447
Brucella_ovis_ATCC_25840_uid58113	GenBank	Bacteria	1164220	0.21335	0.28689	0.28537	0.21439
Terriglobus_saanensis_SP1PR4_uid53251	GenBank	Bacteria	5095226	0.21332	0.28584	0.28752	0.21333
Klebsiella_pneumoniae_342_uid59145	GenBank	Bacteria	5641239	0.21329	0.28697	0.28589	0.21384
Edwardsiella_ictaluri_93_146_uid59403	GenBank	Bacteria	3812315	0.21308	0.28688	0.28748	0.21256
Brucella_microti_CCM_4915_uid59319	GenBank	Bacteria	1220316	0.21308	0.28738	0.28566	0.21388
Brucella_canis_ATCC_23365_uid59009	GenBank	Bacteria	1206800	0.21301	0.28736	0.28567	0.21396
Brucella_suis_VBI22_uid83617	GenBank	Bacteria	1207451	0.21296	0.28746	0.28571	0.21387
Brucella_suis_1330_uid159871	GenBank	Bacteria	1207380	0.21296	0.28747	0.2857	0.21388
Brucella_suis_1330_uid57927	GenBank	Bacteria	1207381	0.21296	0.28747	0.2857	0.21388
Pirellula_staleyi_DSM_6068_uid43209	GenBank	Bacteria	6196199	0.21293	0.28746	0.28719	0.21242
Klebsiella_pneumoniae_HS11286_uid84387	GenBank	Bacteria	5333941	0.21291	0.28728	0.28757	0.21224
Brucella_melitensis_M28_uid158857	GenBank	Bacteria	1185615	0.21283	0.28704	0.28638	0.21375
Klebsiella_pneumoniae_MGH_78578_uid57619	GenBank	Bacteria	5315120	0.21283	0.28718	0.28761	0.21239
Brucella_melitensis_M5_90_uid158855	GenBank	Bacteria	1185778	0.21282	0.28704	0.28638	0.21377
Brucella_melitensis_ATCC_23457_uid59241	GenBank	Bacteria	1185518	0.21281	0.28705	0.2864	0.21373
Brucella_melitensis_NI_uid158853	GenBank	Bacteria	1176758	0.2128	0.28768	0.2858	0.21372
Desulfohalobium_retbaense_DSM_5692_uid59183	GenBank	Bacteria	2864304	0.21262	0.28782	0.28759	0.21198
Brucella_melitensis_biovar_Abortus_2308_uid62937	GenBank	Bacteria	1156948	0.21229	0.28446	0.28895	0.2143
Brucella_abortus_bv__1_9_941_uid58019	GenBank	Bacteria	1162204	0.21228	0.2845	0.28885	0.21437
Brucella_abortus_S19_uid58873	GenBank	Bacteria	1161449	0.21228	0.28451	0.28885	0.21435
Brucella_abortus_A13334_uid83615	GenBank	Bacteria	1162259	0.21227	0.28452	0.28884	0.21437
Klebsiella_variicola_At_22_uid42113	GenBank	Bacteria	5458505	0.21219	0.28814	0.28764	0.21203
Haloarcula_hispanica_ATCC_33960_uid72475	GenBank	Bacteria	488918	0.21188	0.28554	0.28451	0.21807
Cenarchaeum_symbiosum_A_uid61411	GenBank	Bacteria	2044855	0.21188	0.28644	0.28736	0.21433
Agrobacterium_vitis_S4_uid58249	GenBank	Bacteria	3726375	0.21181	0.28878	0.2878	0.21162
Sideroxydans_lithotrophicus_ES_1_uid46801	GenBank	Bacteria	3003656	0.21172	0.28681	0.28861	0.21286
Klebsiella_pneumoniae_NTUH_K2044_uid59073	GenBank	Bacteria	5248520	0.21167	0.28816	0.2886	0.21156
Desulfovibrio_alaskensis_G20_uid57941	GenBank	Bacteria	3730232	0.21122	0.28825	0.29011	0.21042
Corynebacterium_kroppenstedtii_DSM_44385_uid59411	GenBank	Bacteria	2446804	0.21104	0.28714	0.28746	0.21436
Thermofilum_pendens_Hrk_5_uid58563	GenBank	Bacteria	1781889	0.21094	0.29024	0.28641	0.2124
Halorubrum_lacusprofundi_ATCC_49239_uid58807	GenBank	Bacteria	525943	0.21063	0.2853	0.28611	0.21796
Haloarcula_marismortui_ATCC_43049_uid57719	GenBank	Bacteria	288050	0.21028	0.28723	0.28506	0.21743
Spirochaeta_africana_DSM_8902_uid81779	GenBank	Bacteria	3285855	0.21027	0.28976	0.2879	0.21207
Mycobacterium_leprae_TN_uid57697	GenBank	Bacteria	3268203	0.21022	0.28723	0.29074	0.21181
Mycobacterium_leprae_Br4923_uid59293	GenBank	Bacteria	3268069	0.21021	0.28723	0.29075	0.21181
Granulicella_mallensis_MP5ACTX8_uid49957	GenBank	Bacteria	6237577	0.21005	0.28864	0.29046	0.21085
Desulfovibrio_desulfuricans_ATCC_27774_uid59213	GenBank	Bacteria	2873437	0.21002	0.29055	0.29017	0.20925
Pseudomonas_syringae_phaseolicola_1448A_uid58099	GenBank	Bacteria	5928787	0.20917	0.28936	0.29079	0.21068
Bifidobacterium_dentium_Bd1_uid43091	GenBank	Bacteria	2636365	0.2091	0.29478	0.29058	0.20553
Agrobacterium_H13_3_uid63403	GenBank	Bacteria	2148289	0.2089	0.29448	0.29051	0.20611
Synechococcus_JA_2_3B_a_2_13__uid58537	GenBank	Bacteria	3046680	0.20839	0.29261	0.29189	0.20711
Candidatus_Koribacter_versatilis_Ellin345_uid58479	GenBank	Bacteria	5650368	0.20829	0.29156	0.29228	0.20787
Jonesia_denitrificans_DSM_20603_uid59053	GenBank	Bacteria	2749646	0.20814	0.29254	0.29163	0.2077
Pseudomonas_syringae_tomato_DC3000_uid57967	GenBank	Bacteria	6397126	0.2081	0.29225	0.29174	0.20791
Caldilinea_aerophila_DSM_14535___NBRC_104270_uid158165	GenBank	Bacteria	5144873	0.20782	0.29457	0.29311	0.20451
Paenibacillus_mucilaginosus_3016_uid89377	GenBank	Bacteria	8739048	0.20748	0.29257	0.29053	0.20942
Paenibacillus_mucilaginosus_KNP414_uid68311	GenBank	Bacteria	8663821	0.20741	0.29316	0.29067	0.20876
Agrobacterium_H13_3_uid63403	GenBank	Bacteria	2823930	0.20737	0.2964	0.29172	0.20451
Aeromonas_veronii_B565_uid66323	GenBank	Bacteria	4551783	0.20705	0.29422	0.29297	0.20576
Aeromonas_salmonicida_A449_uid58631	GenBank	Bacteria	4702402	0.207	0.29234	0.29277	0.20789
Agrobacterium_vitis_S4_uid58249	GenBank	Bacteria	1283187	0.20644	0.27846	0.29672	0.21837
Desulfomicrobium_baculatum_DSM_4028_uid59217	GenBank	Bacteria	3942657	0.20633	0.29343	0.29304	0.2072
Bifidobacterium_breve_ACS_071_V_Sch8b_uid158863	GenBank	Bacteria	2327492	0.20621	0.2933	0.29397	0.20652
Pelobacter_propionicus_DSM_2379_uid58255	GenBank	Bacteria	4008000	0.20581	0.29477	0.29547	0.20394
Desulfobulbus_propionicus_DSM_2032_uid62265	GenBank	Bacteria	3851869	0.20578	0.29498	0.29429	0.20495
Candidatus_Nitrospira_defluvii_uid51175	GenBank	Bacteria	4317083	0.20576	0.29343	0.29684	0.20397
Acidithiobacillus_ferrooxidans_ATCC_23270_uid57649	GenBank	Bacteria	2982397	0.20552	0.2914	0.29633	0.20676
Acidithiobacillus_ferrooxidans_ATCC_53993_uid58613	GenBank	Bacteria	2885038	0.20534	0.29265	0.29585	0.20615
Roseobacter_denitrificans_OCh_114_uid58597	GenBank	Bacteria	4133097	0.20524	0.29466	0.29502	0.20507
Granulibacter_bethesdensis_CGDNIH1_uid58661	GenBank	Bacteria	2708355	0.20504	0.29572	0.295	0.20424
Asticcacaulis_excentricus_CB_48_uid55641	GenBank	Bacteria	2588221	0.20499	0.2966	0.29521	0.20321
Bifidobacterium_adolescentis_ATCC_15703_uid58559	GenBank	Bacteria	2089644	0.20488	0.29654	0.29531	0.20328
Kyrpidia_tusciae_DSM_2912_uid48361	GenBank	Bacteria	3384766	0.20477	0.2933	0.29784	0.20409
Agrobacterium_tumefaciens_C58_uid57865	GenBank	Bacteria	2841580	0.20454	0.29975	0.294	0.20171
Synechococcus_CC9605_uid58319	GenBank	Bacteria	2510659	0.20409	0.29572	0.29646	0.20374
Geobacter_metallireducens_GS_15_uid57731	GenBank	Bacteria	3997420	0.20369	0.29877	0.29633	0.20122
Pseudomonas_syringae_B728a_uid57931	GenBank	Bacteria	6093698	0.20346	0.29651	0.29582	0.20421
Agrobacterium_tumefaciens_C58_uid57865	GenBank	Bacteria	2075577	0.20341	0.29714	0.29562	0.20384
Arthrobacter_arilaitensis_Re117_uid53509	GenBank	Bacteria	3859257	0.20328	0.2952	0.29767	0.20386
Thermoproteus_uzoniensis_768_20_uid65089	GenBank	Bacteria	1936063	0.20326	0.29597	0.30058	0.20019
Dechloromonas_aromatica_RCB_uid58025	GenBank	Bacteria	4501104	0.20315	0.29618	0.29629	0.20437
Ammonifex_degensii_KC4_uid41053	GenBank	Bacteria	2129237	0.20308	0.29606	0.29843	0.20244
Collimonas_fungivorans_Ter331_uid70793	GenBank	Bacteria	5186889	0.2026	0.29799	0.29757	0.20184
Synechococcus_WH_8102_uid61581	GenBank	Bacteria	2434428	0.20198	0.29697	0.29715	0.20389
Thermoproteus_neutrophilus_V24Sta_uid58421	GenBank	Bacteria	1769823	0.20186	0.29764	0.30146	0.19904
Rothia_mucilaginosa_uid43093	GenBank	Bacteria	2264603	0.20165	0.29874	0.29748	0.20212
Candidatus_Tremblaya_princeps_PCIT_uid68741	GenBank	Bacteria	138927	0.20163	0.30194	0.28638	0.21005
Candidatus_Tremblaya_princeps_PCVAL_uid159519	GenBank	Bacteria	138931	0.20162	0.30194	0.28637	0.21007
Edwardsiella_tarda_EIB202_uid41819	GenBank	Bacteria	3760463	0.20149	0.29867	0.29867	0.20116
Syntrophobacter_fumaroxidans_MPOB_uid58177	GenBank	Bacteria	4990251	0.2014	0.29948	0.30001	0.19911
Hyphomicrobium_MC1_uid68453	GenBank	Bacteria	4757528	0.20138	0.28795	0.30376	0.20691
Bifidobacterium_longum_BBMN68_uid60163	GenBank	Bacteria	2265943	0.20136	0.29943	0.30003	0.19918
Bifidobacterium_longum_KACC_91563_uid158861	GenBank	Bacteria	2385298	0.20127	0.29829	0.29978	0.20065
Sinorhizobium_meliloti_AK83_uid52607	GenBank	Bacteria	1312480	0.20122	0.302	0.29765	0.19913
Bifidobacterium_longum_infantis_ATCC_15697_uid58677	GenBank	Bacteria	2832748	0.20106	0.29812	0.30051	0.20031
Bifidobacterium_longum_infantis_ATCC_15697_uid159865	GenBank	Bacteria	2828958	0.20105	0.29811	0.30054	0.20031
Slackia_heliotrinireducens_DSM_20476_uid59051	GenBank	Bacteria	3165038	0.19996	0.30229	0.29983	0.19792
Rhodoferax_ferrireducens_T118_uid58353	GenBank	Bacteria	4712337	0.19995	0.29928	0.29952	0.20125
Bifidobacterium_longum_JDM301_uid49131	GenBank	Bacteria	2477838	0.19977	0.29875	0.2994	0.20208
Bifidobacterium_longum_NCC2705_uid57939	GenBank	Bacteria	2256640	0.19975	0.30056	0.30063	0.19906
leishmania_major	EMBL	Protist	32855082	0.19968	0.29989	0.29731	0.20312
Agrobacterium_radiobacter_K84_uid58269	GenBank	Bacteria	2650913	0.19951	0.29693	0.30068	0.20287
Propionibacterium_acnes_KPA171202_uid58101	GenBank	Bacteria	2560265	0.19948	0.3004	0.29971	0.20041
Propionibacterium_acnes_TypeIA2_P_acn33_uid80745	GenBank	Bacteria	2489616	0.19947	0.30084	0.29959	0.2001
Geobacter_bemidjiensis_Bem_uid58749	GenBank	Bacteria	4615150	0.19946	0.30058	0.30208	0.19787
Propionibacterium_acnes_TypeIA2_P_acn31_uid80733	GenBank	Bacteria	2498766	0.19946	0.30075	0.29959	0.2002
Agrobacterium_radiobacter_K84_uid58269	GenBank	Bacteria	4005130	0.19937	0.30441	0.29896	0.19726
Propionibacterium_acnes_TypeIA2_P_acn17_uid80735	GenBank	Bacteria	2522885	0.19933	0.30121	0.29952	0.19994
Propionibacterium_acnes_SK137_uid48071	GenBank	Bacteria	2495334	0.19895	0.30067	0.30037	0.20001
Bifidobacterium_longum_infantis_157F_uid62693	GenBank	Bacteria	2400312	0.19893	0.30107	0.29957	0.20043
Synechococcus_JA_3_3Ab_uid58535	GenBank	Bacteria	2932766	0.19879	0.30084	0.30154	0.19884
Bifidobacterium_longum_DJO10A_uid58833	GenBank	Bacteria	2375792	0.19872	0.29981	0.30165	0.19982
Desulfurivibrio_alkaliphilus_AHT2_uid49487	GenBank	Bacteria	3097763	0.1984	0.30226	0.3006	0.19873
Ferrimonas_balearica_DSM_9799_uid53371	GenBank	Bacteria	4279159	0.19833	0.30067	0.30152	0.19948
Pseudomonas_fluorescens_Pf0_1_uid57591	GenBank	Bacteria	6438405	0.19827	0.30327	0.30194	0.19652
Coriobacterium_glomerans_PW2_uid65787	GenBank	Bacteria	2115681	0.19815	0.30173	0.3022	0.19791
Acidobacterium_capsulatum_ATCC_51196_uid59127	GenBank	Bacteria	4127356	0.19814	0.30397	0.301	0.19689
Roseiflexus_RS_1_uid58523	GenBank	Bacteria	5801598	0.19802	0.30217	0.3017	0.19811
Synechococcus_WH_7803_uid61607	GenBank	Bacteria	2366980	0.19788	0.30134	0.30102	0.19976
Ruegeria_TM1040_uid58193	GenBank	Bacteria	3200938	0.19787	0.30199	0.30214	0.198
Parvularcula_bermudensis_HTCC2503_uid51641	GenBank	Bacteria	2902643	0.19775	0.30373	0.30283	0.19569
Candidatus_Desulforudis_audaxviator_MP104C_uid59067	GenBank	Bacteria	2349476	0.1977	0.30456	0.30392	0.19383
Bifidobacterium_longum_JCM_1217_uid62695	GenBank	Bacteria	2385164	0.19738	0.30244	0.30086	0.19932
Bifidobacterium_animalis_lactis_BB_12_uid158871	GenBank	Bacteria	1942198	0.19726	0.30268	0.30213	0.19792
Bifidobacterium_animalis_lactis_DSM_10140_uid59357	GenBank	Bacteria	1938480	0.19726	0.30272	0.3021	0.19792
Bifidobacterium_animalis_lactis_Bl_04_uid59359	GenBank	Bacteria	1938708	0.19726	0.30272	0.30211	0.19791
Bifidobacterium_animalis_lactis_CNCM_I_2494_uid158869	GenBank	Bacteria	1943113	0.19725	0.3027	0.30215	0.1979
Bifidobacterium_animalis_lactis_V9_uid158865	GenBank	Bacteria	1944050	0.19724	0.30273	0.30216	0.19788
Bifidobacterium_animalis_lactis_AD011_uid58911	GenBank	Bacteria	1933695	0.19712	0.30052	0.30438	0.19798
Asticcacaulis_excentricus_CB_48_uid55641	GenBank	Bacteria	1315949	0.19693	0.30129	0.3024	0.19938
Pseudomonas_fluorescens_SBW25_uid158693	GenBank	Bacteria	6722539	0.19672	0.30241	0.30264	0.19823
Acidobacterium_MP5ACTX9_uid50551	GenBank	Bacteria	4309153	0.19658	0.29837	0.30677	0.19828
Roseiflexus_castenholzii_DSM_13941_uid58287	GenBank	Bacteria	5723298	0.19635	0.30337	0.30353	0.19675
Synechococcus_RCC307_uid61609	GenBank	Bacteria	2224913	0.19619	0.30451	0.30393	0.19537
Geobacter_M21_uid59037	GenBank	Bacteria	4745806	0.1961	0.30198	0.30272	0.1992
Pseudomonas_brassicacearum_NFM421_uid66303	GenBank	Bacteria	6843248	0.19584	0.30374	0.30416	0.19626
Corynebacterium_aurimucosum_ATCC_700975_uid59409	GenBank	Bacteria	2790189	0.19551	0.30313	0.30321	0.19814
Rhizobium_leguminosarum_bv__trifolii_WSM1325_uid58991	GenBank	Bacteria	4767043	0.19545	0.30948	0.3014	0.19368
Rhizobium_leguminosarum_bv__viciae_3841_uid57955	GenBank	Bacteria	5057142	0.19525	0.30911	0.3018	0.19384
Gluconacetobacter_xylinus_NBRC_3288_uid46523	GenBank	Bacteria	3136818	0.19508	0.30397	0.3052	0.19576
Pseudomonas_fluorescens_F113_uid87037	GenBank	Bacteria	6845832	0.19494	0.30114	0.3067	0.19722
Burkholderia_rhizoxinica_HKI_454_uid60487	GenBank	Bacteria	2755194	0.19492	0.30605	0.30608	0.19296
Candidatus_Chloracidobacterium_thermophilum_B_uid73587	GenBank	Bacteria	1012010	0.19474	0.30847	0.30397	0.19282
Methanopyrus_kandleri_AV19_uid57883	GenBank	Bacteria	1694969	0.19465	0.30724	0.30435	0.19376
Halogeometricum_borinquense_DSM_11551_uid54919	GenBank	Bacteria	2820544	0.19464	0.30601	0.30462	0.19472
Geobacter_sulfurreducens_PCA_uid57743	GenBank	Bacteria	3814139	0.19463	0.30412	0.30526	0.196
Chelativorans_BNC1_uid58069	GenBank	Bacteria	4412446	0.19429	0.30617	0.3045	0.19504
Geobacter_M18_uid55771	GenBank	Bacteria	5277406	0.19428	0.30645	0.30533	0.19394
Rhizobium_etli_CFN_42_uid58377	GenBank	Bacteria	4381608	0.19398	0.30997	0.30276	0.1933
Oceanimonas_GK1_uid81627	GenBank	Bacteria	3514536	0.19382	0.30547	0.30555	0.19516
Rhizobium_leguminosarum_bv__trifolii_WSM2304_uid58997	GenBank	Bacteria	4537948	0.19318	0.3117	0.30361	0.19152
Gluconobacter_oxydans_621H_uid58239	GenBank	Bacteria	2702173	0.19312	0.30093	0.3098	0.19616
Pelagibacterium_halotolerans_B2_uid74393	GenBank	Bacteria	3944837	0.19312	0.31951	0.29419	0.19319
Alicyclobacillus_acidocaldarius_Tc_4_1_uid158681	GenBank	Bacteria	3124042	0.19311	0.30904	0.30619	0.19166
Natrialba_magadii_ATCC_43099_uid46245	GenBank	Bacteria	3751858	0.19294	0.30721	0.307	0.19285
Desulfovibrio_africanus_Walvis_Bay_uid66847	GenBank	Bacteria	4200534	0.19291	0.3069	0.30731	0.19288
Acidithiobacillus_caldus_SM_1_uid70791	GenBank	Bacteria	2932225	0.19285	0.30653	0.30665	0.19397
Candidatus_Chloracidobacterium_thermophilum_B_uid73587	GenBank	Bacteria	2683362	0.19282	0.30644	0.30729	0.19345
Aeromonas_hydrophila_ATCC_7966_uid58617	GenBank	Bacteria	4744448	0.19253	0.30731	0.30817	0.19199
Hyphomicrobium_denitrificans_ATCC_51888_uid50325	GenBank	Bacteria	3638969	0.19252	0.29569	0.31243	0.19936
Bordetella_avium_197N_uid61563	GenBank	Bacteria	3732255	0.19247	0.30851	0.30732	0.1917
Comamonas_testosteroni_CNB_2_uid62961	GenBank	Bacteria	5373643	0.19242	0.3075	0.30689	0.19319
Pseudomonas_putida_W619_uid58651	GenBank	Bacteria	5774330	0.19229	0.3071	0.30726	0.19335
Sinorhizobium_medicae_WSM419_uid58549	GenBank	Bacteria	3781904	0.19202	0.30815	0.30688	0.19296
Rhizobium_etli_CIAT_652_uid59115	GenBank	Bacteria	4513324	0.19196	0.31213	0.30452	0.19138
Spirochaeta_thermophila_DSM_6192_uid53037	GenBank	Bacteria	2472645	0.19194	0.30939	0.30939	0.18929
Pseudomonas_putida_KT2440_uid57843	GenBank	Bacteria	6181863	0.19193	0.30573	0.30952	0.19283
Corynebacterium_jeikeium_K411_uid58399	GenBank	Bacteria	2462499	0.19168	0.30803	0.30592	0.19436
Nitrobacter_hamburgensis_X14_uid58293	GenBank	Bacteria	4406967	0.19165	0.30844	0.3087	0.19122
Ketogulonicigenium_vulgare_Y25_uid59581	GenBank	Bacteria	2776084	0.19137	0.30843	0.3088	0.1914
Burkholderia_xenovorans_LB400_uid57823	GenBank	Bacteria	1471779	0.19129	0.30774	0.30953	0.19144
Pseudomonas_putida_F1_uid58355	GenBank	Bacteria	5959964	0.19091	0.30989	0.30873	0.19047
Gloeobacter_violaceus_PCC_7421_uid58011	GenBank	Bacteria	4659019	0.19059	0.31005	0.30992	0.18944
Pseudomonas_putida_GB_1_uid58735	GenBank	Bacteria	6078430	0.19043	0.30993	0.30949	0.19015
Nitrobacter_winogradskyi_Nb_255_uid58295	GenBank	Bacteria	3402093	0.19037	0.31116	0.30933	0.18914
Candidatus_Solibacter_usitatus_Ellin6076_uid58139	GenBank	Bacteria	9965640	0.19023	0.31032	0.3087	0.19074
Hyphomonas_neptunium_ATCC_15444_uid58433	GenBank	Bacteria	3705021	0.18975	0.31021	0.30909	0.19094
Burkholderia_phytofirmans_PsJN_uid58729	GenBank	Bacteria	3625999	0.18958	0.31114	0.30948	0.1898
Methanoculleus_marisnigri_JR1_uid58561	GenBank	Bacteria	2478095	0.18924	0.31031	0.31032	0.19013
Arthrobacter_aurescens_TC1_uid58109	GenBank	Bacteria	4597686	0.18912	0.31184	0.31159	0.18745
Alicyclobacillus_acidocaldarius_DSM_446_uid59199	GenBank	Bacteria	3018755	0.18903	0.30871	0.31464	0.18762
Pseudomonas_putida_S16_uid68747	GenBank	Bacteria	5984790	0.18892	0.31205	0.31117	0.18786
Rhodococcus_erythropolis_PR4_uid59019	GenBank	Bacteria	6516310	0.18854	0.31167	0.31146	0.18833
Oligotropha_carboxidovorans_OM5_uid59155	GenBank	Bacteria	3745629	0.18853	0.3121	0.3119	0.18748
Rhodomicrobium_vannielii_ATCC_17100_uid43247	GenBank	Bacteria	4014469	0.18841	0.31119	0.31129	0.18911
Haloarcula_marismortui_ATCC_43049_uid57719	GenBank	Bacteria	3131724	0.18838	0.31189	0.31175	0.18798
Polaromonas_JS666_uid58207	GenBank	Bacteria	5200264	0.18829	0.31222	0.31251	0.18699
Laribacter_hongkongensis_HLHK9_uid59265	GenBank	Bacteria	3169329	0.18822	0.31171	0.31181	0.18825
Amycolicicoccus_subflavus_DQS3_9A1_uid67253	GenBank	Bacteria	4738809	0.18821	0.31053	0.31191	0.18935
Sinorhizobium_meliloti_AK83_uid52607	GenBank	Bacteria	1680879	0.18805	0.31279	0.31094	0.18822
Polaromonas_naphthalenivorans_CJ2_uid58273	GenBank	Bacteria	4410291	0.18803	0.31303	0.31222	0.18672
Burkholderia_phymatum_STM815_uid58699	GenBank	Bacteria	2697374	0.18799	0.31153	0.31176	0.18873
Meiothermus_silvanus_DSM_9946_uid49485	GenBank	Bacteria	3249394	0.18784	0.31054	0.31309	0.18853
Jannaschia_CCS1_uid58147	GenBank	Bacteria	4317977	0.18769	0.30832	0.31501	0.18898
Pseudomonas_mendocina_NK_01_uid66299	GenBank	Bacteria	5434353	0.18747	0.31244	0.31263	0.18745
Burkholderia_CCGE1002_uid42523	GenBank	Bacteria	1282816	0.18713	0.31187	0.3143	0.1867
Oligotropha_carboxidovorans_OM5_uid72795	GenBank	Bacteria	3595748	0.18709	0.31246	0.31229	0.18815
Bifidobacterium_bifidum_PRL2010_uid59883	GenBank	Bacteria	2214656	0.18706	0.31362	0.31305	0.18628
Halorhabdus_utahensis_DSM_12940_uid59189	GenBank	Bacteria	3116795	0.18702	0.31438	0.31462	0.18398
Desulfovibrio_aespoeensis_Aspo_2_uid42613	GenBank	Bacteria	3629109	0.18694	0.31344	0.31218	0.18744
Isosphaera_pallida_ATCC_43644_uid62207	GenBank	Bacteria	5472964	0.18691	0.30895	0.31549	0.18865
Sinorhizobium_meliloti_AK83_uid52607	GenBank	Bacteria	3820344	0.18688	0.31451	0.31215	0.18645
Sinorhizobium_fredii_HH103_uid86865	GenBank	Bacteria	4305709	0.18686	0.31417	0.3119	0.18707
Maricaulis_maris_MCS10_uid58689	GenBank	Bacteria	3368780	0.18662	0.31369	0.31358	0.1861
Burkholderia_phytofirmans_PsJN_uid58729	GenBank	Bacteria	4467537	0.18653	0.31257	0.3132	0.1877
Sinorhizobium_meliloti_1021_uid57603	GenBank	Bacteria	3654135	0.18638	0.31487	0.31242	0.18633
Mesorhizobium_loti_MAFF303099_uid57601	GenBank	Bacteria	7036071	0.18636	0.3162	0.31127	0.18617
Sinorhizobium_meliloti_SM11_uid159685	GenBank	Bacteria	3908022	0.18631	0.31283	0.31372	0.18714
Mesorhizobium_ciceri_biovar_biserrulae_WSM1271_uid62101	GenBank	Bacteria	6264489	0.18628	0.31134	0.31555	0.18683
Sinorhizobium_meliloti_BL225C_uid52605	GenBank	Bacteria	3671982	0.18621	0.31528	0.3126	0.18591
Desulfovibrio_magneticus_RS_1_uid59309	GenBank	Bacteria	5248049	0.1861	0.31389	0.31381	0.1862
Bifidobacterium_bifidum_S17_uid59545	GenBank	Bacteria	2186882	0.18606	0.31379	0.31379	0.18635
Burkholderia_xenovorans_LB400_uid57823	GenBank	Bacteria	4895836	0.18596	0.31313	0.31443	0.18648
Burkholderia_xenovorans_LB400_uid57823	GenBank	Bacteria	3363523	0.18586	0.31374	0.31462	0.18579
Xanthomonas_albilineans_GPE_PC73_uid43163	GenBank	Bacteria	3768695	0.1857	0.31604	0.31373	0.18454
Parvibaculum_lavamentivorans_DS_1_uid58739	GenBank	Bacteria	3914745	0.1853	0.30803	0.31525	0.19141
Mesorhizobium_opportunistum_WSM2075_uid40861	GenBank	Bacteria	6884444	0.18527	0.31177	0.3169	0.18606
Burkholderia_CCGE1003_uid46253	GenBank	Bacteria	2966498	0.18507	0.31431	0.31544	0.18518
Erythrobacter_litoralis_HTCC2594_uid58299	GenBank	Bacteria	3052398	0.1849	0.3148	0.31589	0.18442
Rhizobium_NGR234_uid59081	GenBank	Bacteria	3925702	0.18486	0.31607	0.31422	0.18486
Burkholderia_phymatum_STM815_uid58699	GenBank	Bacteria	3479187	0.18474	0.31817	0.31209	0.18499
Desulfovibrio_vulgaris_DP4_uid58679	GenBank	Bacteria	3462887	0.18465	0.31541	0.31471	0.18523
Methylocella_silvestris_BL2_uid59433	GenBank	Bacteria	4305430	0.18465	0.31574	0.31509	0.18451
Desulfovibrio_vulgaris_Hildenborough_uid57645	GenBank	Bacteria	3570858	0.18455	0.31579	0.31564	0.18402
Pseudomonas_fluorescens_Pf_5_uid57937	GenBank	Bacteria	7074893	0.1845	0.31756	0.31549	0.18245
Burkholderia_CCGE1002_uid42523	GenBank	Bacteria	2593966	0.18409	0.31603	0.31627	0.18361
Corynebacterium_efficiens_YS_314_uid62905	GenBank	Bacteria	3147090	0.18403	0.315	0.3164	0.18457
Deinococcus_deserti_VCD115_uid58615	GenBank	Bacteria	2819842	0.18321	0.31714	0.31674	0.18291
Herbaspirillum_seropedicae_SmR1_uid50427	GenBank	Bacteria	5513887	0.18308	0.317	0.31705	0.18288
Burkholderia_CCGE1001_uid42975	GenBank	Bacteria	2770302	0.18306	0.31781	0.31764	0.1815
Pseudomonas_fulva_12_X_uid67351	GenBank	Bacteria	4920769	0.18298	0.31717	0.31795	0.1819
Meiothermus_ruber_DSM_1279_uid46661	GenBank	Bacteria	3097457	0.18286	0.3163	0.31755	0.1833
Burkholderia_CCGE1003_uid46253	GenBank	Bacteria	4077097	0.18276	0.31788	0.31655	0.18281
Sphingobium_chlorophenolicum_L_1_uid52597	GenBank	Bacteria	1368670	0.18266	0.31906	0.31698	0.1813
Natronomonas_pharaonis_DSM_2160_uid58435	GenBank	Bacteria	2595221	0.18248	0.31691	0.31749	0.18312
Frateuria_aurantia_DSM_6220_uid81775	GenBank	Bacteria	3603458	0.18239	0.31584	0.31812	0.18365
Methylococcus_capsulatus_Bath_uid57607	GenBank	Bacteria	3304560	0.18236	0.31884	0.31701	0.1818
Ralstonia_pickettii_12J_uid58737	GenBank	Bacteria	3942557	0.18234	0.31744	0.3169	0.18332
Xanthomonas_oryzae_PXO99A_uid59131	GenBank	Bacteria	5240075	0.18226	0.31921	0.31713	0.1814
Xanthomonas_oryzae_MAFF_311018_uid58547	GenBank	Bacteria	4940217	0.18195	0.31908	0.31793	0.18104
Bradyrhizobium_japonicum_USDA_6_uid158851	GenBank	Bacteria	9207384	0.18184	0.3184	0.31825	0.1815
Xanthomonas_oryzae_KACC10331_uid58155	GenBank	Bacteria	4941439	0.18172	0.31867	0.31826	0.18135
Halomonas_elongata_DSM_2581_uid52781	GenBank	Bacteria	4061296	0.18172	0.31942	0.31666	0.1822
Haloarcula_hispanica_ATCC_33960_uid72475	GenBank	Bacteria	2995271	0.18148	0.31882	0.3181	0.1816
Thermomicrobium_roseum_DSM_5159_uid59341	GenBank	Bacteria	2003004	0.18145	0.31752	0.31895	0.18208
Ralstonia_pickettii_12D_uid58859	GenBank	Bacteria	3647724	0.18143	0.31883	0.31675	0.18298
Burkholderia_YI23_uid81081	GenBank	Bacteria	1773019	0.18142	0.31879	0.31837	0.18142
Thermobaculum_terrenum_ATCC_BAA_798_uid42011	GenBank	Bacteria	1074634	0.18112	0.31681	0.32077	0.1813
Burkholderia_YI23_uid81081	GenBank	Bacteria	1569570	0.18108	0.31857	0.31864	0.18171
Burkholderia_YI23_uid81081	GenBank	Bacteria	3131280	0.18102	0.31841	0.31738	0.18318
halophilic_archaeon_DL31_uid72619	GenBank	Bacteria	2913689	0.18102	0.31945	0.31953	0.18
Pseudomonas_stutzeri_ATCC_17588___LMG_11199_uid68749	GenBank	Bacteria	4547930	0.18097	0.32072	0.31857	0.17974
Burkholderia_CCGE1001_uid42975	GenBank	Bacteria	4063449	0.18083	0.31909	0.31781	0.18228
Corynebacterium_urealyticum_DSM_7109_uid61639	GenBank	Bacteria	2369219	0.1808	0.32206	0.3198	0.17734
chlamydomonas_reinhardtii	EMBL	Plant	105409962	0.18057	0.31935	0.31935	0.18073
Pseudomonas_stutzeri_A1501_uid58641	GenBank	Bacteria	4567418	0.18053	0.31928	0.31951	0.18069
Novosphingobium_PP1Y_uid67383	GenBank	Bacteria	3911486	0.18045	0.31574	0.32134	0.18247
Chromohalobacter_salexigens_DSM_3043_uid62921	GenBank	Bacteria	3696649	0.18029	0.31765	0.32146	0.1806
Thermanaerovibrio_acidaminovorans_DSM_6589_uid41925	GenBank	Bacteria	1848474	0.18029	0.32316	0.31476	0.18179
Sphingobium_chlorophenolicum_L_1_uid52597	GenBank	Bacteria	3080818	0.18012	0.31812	0.32045	0.18131
Thiomonas_intermedia_K12_uid48825	GenBank	Bacteria	3396378	0.17988	0.3192	0.3196	0.18132
Xanthomonas_oryzae_oryzicola_BLS256_uid54411	GenBank	Bacteria	4831739	0.17968	0.31989	0.32066	0.17976
Bradyrhizobium_japonicum_USDA_110_uid57599	GenBank	Bacteria	9105828	0.17957	0.32017	0.32042	0.17983
Mycobacterium_abscessus_ATCC_19977_uid61613	GenBank	Bacteria	5067172	0.17957	0.32161	0.3197	0.17912
m_abscessus	EMBL	Bacteria	5090491	0.17949	0.3217	0.31978	0.17903
Cupriavidus_metallidurans_CH34_uid57815	GenBank	Bacteria	3928089	0.17944	0.31932	0.31888	0.18236
Gemmatimonas_aurantiaca_T_27_uid58813	GenBank	Bacteria	4636964	0.17943	0.32191	0.32083	0.17783
Candidatus_Accumulibacter_phosphatis_clade_IIA_UW_1_uid59207	GenBank	Bacteria	5058518	0.17928	0.32018	0.32093	0.17961
Burkholderia_CCGE1002_uid42523	GenBank	Bacteria	3518940	0.17928	0.32111	0.31988	0.17972
Pseudomonas_entomophila_L48_uid58639	GenBank	Bacteria	5888780	0.17906	0.32024	0.32136	0.17934
Bradyrhizobium_S23321_uid158167	GenBank	Bacteria	7231841	0.17891	0.32149	0.32149	0.17811
Ruegeria_pomeroyi_DSS_3_uid57863	GenBank	Bacteria	4109442	0.17887	0.32025	0.32198	0.17891
Eggerthella_lenta_DSM_2243_uid59079	GenBank	Bacteria	3632260	0.17851	0.32081	0.32124	0.17945
Rhodothermus_marinus_SG0_5JP17_172_uid72767	GenBank	Bacteria	3225536	0.17848	0.32253	0.32166	0.17733
Allochromatium_vinosum_DSM_180_uid46083	GenBank	Bacteria	3526903	0.17825	0.32148	0.32224	0.17803
Pseudogulbenkiania_NH8B_uid73423	GenBank	Bacteria	4332995	0.17804	0.32161	0.32195	0.17839
Rhodothermus_marinus_DSM_4252_uid41729	GenBank	Bacteria	3261604	0.17799	0.32401	0.32136	0.17664
Candidatus_Hodgkinia_cicadicola_Dsem_uid59311	GenBank	Bacteria	143795	0.17779	0.27662	0.30723	0.23835
Rhodopseudomonas_palustris_BisA53_uid58445	GenBank	Bacteria	5505494	0.1776	0.32211	0.32232	0.17797
Ralstonia_pickettii_12D_uid58859	GenBank	Bacteria	1323321	0.17752	0.32289	0.32166	0.17793
Ralstonia_pickettii_12J_uid58737	GenBank	Bacteria	1302238	0.17742	0.32339	0.32159	0.1776
Sphingobium_japonicum_UT26S_uid47077	GenBank	Bacteria	3514822	0.17672	0.32395	0.32363	0.17569
Xanthomonas_campestris_vesicatoria_85_10_uid58321	GenBank	Bacteria	5178466	0.17649	0.32339	0.3241	0.17602
Thermus_scotoductus_SA_01_uid62273	GenBank	Bacteria	2346803	0.17643	0.32534	0.32351	0.17472
Pseudomonas_mendocina_ymp_uid58723	GenBank	Bacteria	5072807	0.17632	0.32371	0.32305	0.17691
Xanthomonas_axonopodis_citri_306_uid57889	GenBank	Bacteria	5175554	0.17622	0.32427	0.32345	0.17606
Rhodospirillum_photometricum_uid159003	GenBank	Bacteria	3876036	0.17621	0.32489	0.32254	0.17636
Ralstonia_eutropha_JMP134_uid58047	GenBank	Bacteria	2726152	0.17619	0.32425	0.32559	0.17397
Ralstonia_eutropha_JMP134_uid58047	GenBank	Bacteria	3806533	0.17602	0.32402	0.32273	0.17723
Rhodopseudomonas_palustris_BisB5_uid58441	GenBank	Bacteria	4892717	0.17564	0.32297	0.32511	0.17628
Rhodopseudomonas_palustris_BisB18_uid58443	GenBank	Bacteria	5513844	0.17551	0.32553	0.32404	0.17492
Rhodopseudomonas_palustris_TIE_1_uid58995	GenBank	Bacteria	5744041	0.1755	0.32372	0.32488	0.1759
Xanthomonas_axonopodis_citrumelo_F1_uid73179	GenBank	Bacteria	4967469	0.17544	0.32459	0.32461	0.17536
Chromobacterium_violaceum_ATCC_12472_uid58001	GenBank	Bacteria	4751080	0.17538	0.32421	0.32413	0.17629
Olsenella_uli_DSM_7084_uid51367	GenBank	Bacteria	2051896	0.17523	0.32133	0.32565	0.17779
Bradyrhizobium_BTAi1_uid58505	GenBank	Bacteria	8264687	0.17522	0.32513	0.32407	0.17557
Xanthomonas_campestris_ATCC_33913_uid57887	GenBank	Bacteria	5076172	0.17518	0.32522	0.32547	0.17413
Magnetospirillum_magneticum_AMB_1_uid58527	GenBank	Bacteria	4967115	0.17512	0.32641	0.32453	0.17394
Halalkalicoccus_jeotgali_B3_uid50305	GenBank	Bacteria	2809105	0.17504	0.32466	0.32494	0.17536
Xanthomonas_campestris_8004_uid57595	GenBank	Bacteria	5148708	0.17502	0.32563	0.32394	0.17541
Thioalkalivibrio_sulfidophilus_HL_EbGr7_uid59179	GenBank	Bacteria	3464554	0.17471	0.32572	0.32491	0.17466
Novosphingobium_aromaticivorans_DSM_12444_uid57747	GenBank	Bacteria	3561584	0.17468	0.326	0.32552	0.1738
Aromatoleum_aromaticum_EbN1_uid58231	GenBank	Bacteria	4296230	0.17464	0.32538	0.32584	0.17415
Rhodopseudomonas_palustris_CGA009_uid62901	GenBank	Bacteria	5459213	0.17452	0.32466	0.32572	0.1751
Xanthomonas_campestris_B100_uid61643	GenBank	Bacteria	5079002	0.17413	0.32443	0.32599	0.17545
Desulfovibrio_desulfuricans_ND132_uid63159	GenBank	Bacteria	3858580	0.174	0.3252	0.3269	0.17391
Verminephrobacter_eiseniae_EF01_2_uid58675	GenBank	Bacteria	5566749	0.174	0.32675	0.32604	0.17321
Xanthomonas_campestris_raphani_756C_uid159539	GenBank	Bacteria	4941214	0.17374	0.32626	0.32662	0.17339
Burkholderia_383_uid58073	GenBank	Bacteria	1395069	0.17361	0.32666	0.32609	0.17364
m_ulcerans	EMBL	Bacteria	5805761	0.17348	0.32722	0.3267	0.17261
Mycobacterium_ulcerans_Agy99_uid62939	GenBank	Bacteria	5631606	0.17338	0.32859	0.32614	0.17189
Sphingopyxis_alaskensis_RB2256_uid58351	GenBank	Bacteria	3345170	0.17337	0.3279	0.32712	0.17162
Opitutus_terrae_PB90_1_uid58965	GenBank	Bacteria	5957605	0.17331	0.32444	0.32898	0.17328
Rhodopseudomonas_palustris_DX_1_uid43327	GenBank	Bacteria	5404117	0.17319	0.32754	0.32688	0.1724
Sphingobium_SYK_6_uid73353	GenBank	Bacteria	4199332	0.17315	0.32812	0.32757	0.17116
Arthrobacter_FB24_uid58141	GenBank	Bacteria	4698945	0.17314	0.32762	0.32705	0.1722
Dechlorosoma_suillum_PS_uid81439	GenBank	Bacteria	3806980	0.17301	0.32522	0.32845	0.17331
Bordetella_petrii_DSM_12804_uid61631	GenBank	Bacteria	5287950	0.17288	0.32836	0.32647	0.1723
Rhodospirillum_rubrum_ATCC_11170_uid57655	GenBank	Bacteria	4352825	0.17281	0.32711	0.32737	0.17271
Mycobacterium_rhodesiae_NBB3_uid75107	GenBank	Bacteria	6415739	0.1725	0.32705	0.32786	0.17259
Bradyrhizobium_ORS_278_uid58941	GenBank	Bacteria	7456587	0.17247	0.32748	0.32762	0.17242
Mycobacterium_africanum_GM041182_uid68839	GenBank	Bacteria	4389314	0.17214	0.32891	0.32698	0.17197
Arthrobacter_phenanthrenivorans_Sphe3_uid63629	GenBank	Bacteria	4250414	0.17207	0.32844	0.32741	0.17208
Mycobacterium_marinum_M_uid59423	GenBank	Bacteria	6636827	0.172	0.32967	0.32759	0.17073
Halomicrobium_mukohataei_DSM_12286_uid59107	GenBank	Bacteria	3110487	0.17197	0.32765	0.32864	0.17174
m_marinum	EMBL	Bacteria	6660144	0.17196	0.3297	0.32764	0.1707
Mycobacterium_tuberculosis_H37Rv_uid57777	GenBank	Bacteria	4411532	0.17195	0.32868	0.32746	0.17191
Mycobacterium_tuberculosis_H37Ra_uid58853	GenBank	Bacteria	4419977	0.17193	0.3287	0.32742	0.17195
Mycobacterium_tuberculosis_CDC1551_uid57775	GenBank	Bacteria	4403662	0.17192	0.32879	0.32731	0.17198
Mycobacterium_tuberculosis_F11_uid58417	GenBank	Bacteria	4424435	0.1719	0.32874	0.32744	0.17192
Mycobacterium_canettii_CIPT_140010059_uid70731	GenBank	Bacteria	4482059	0.17186	0.32872	0.3275	0.17192
Burkholderia_multivorans_ATCC_17616_uid58697	GenBank	Bacteria	919806	0.17185	0.3295	0.32826	0.1704
Mycobacterium_tuberculosis_RGTB327_uid157907	GenBank	Bacteria	4380119	0.17184	0.3288	0.32748	0.17188
Mycobacterium_tuberculosis_KZN_1435_uid59069	GenBank	Bacteria	4398250	0.17182	0.32694	0.3292	0.17204
Mycobacterium_tuberculosis_KZN_4207_uid83619	GenBank	Bacteria	4394985	0.17181	0.32695	0.3292	0.17204
Mycobacterium_bovis_BCG_Pasteur_1173P2_uid58781	GenBank	Bacteria	4374522	0.17179	0.32899	0.32737	0.17184
Mycobacterium_bovis_AF2122_97_uid57695	GenBank	Bacteria	4345492	0.17177	0.32886	0.32747	0.1719
Mycobacterium_bovis_BCG_Tokyo_172_uid59281	GenBank	Bacteria	4371711	0.17176	0.32893	0.3275	0.17181
Mycobacterium_bovis_BCG_Mexico_uid86889	GenBank	Bacteria	4350384	0.17169	0.32902	0.32753	0.17176
Thioalkalivibrio_K90mix_uid46181	GenBank	Bacteria	2744800	0.17151	0.33056	0.32815	0.16978
Sphingobium_japonicum_UT26S_uid47077	GenBank	Bacteria	681892	0.17149	0.33393	0.32543	0.16915
Azotobacter_vinelandii_DJ_uid57597	GenBank	Bacteria	5365318	0.17096	0.32745	0.3293	0.17229
Desulfarculus_baarsii_DSM_2075_uid51371	GenBank	Bacteria	3655731	0.1707	0.32911	0.32792	0.17227
Burkholderia_multivorans_ATCC_17616_uid58909	GenBank	Bacteria	919805	0.1704	0.32825	0.3295	0.17185
Halopiger_xanaduensis_SH_6_uid68105	GenBank	Bacteria	3668009	0.17036	0.32964	0.33018	0.16982
Dinoroseobacter_shibae_DFL_12_uid58707	GenBank	Bacteria	3789584	0.17029	0.32976	0.3304	0.16956
Burkholderia_ambifaria_MC40_6_uid58701	GenBank	Bacteria	1127947	0.17028	0.33023	0.32844	0.17105
Achromobacter_xylosoxidans_A8_uid59899	GenBank	Bacteria	7013095	0.17007	0.33087	0.32901	0.17006
Haloterrigena_turkmenica_DSM_5511_uid43501	GenBank	Bacteria	3889038	0.17004	0.32938	0.32895	0.17162
Rhodopseudomonas_palustris_HaA2_uid58439	GenBank	Bacteria	5331656	0.16992	0.33081	0.32957	0.16969
Salinibacter_ruber_M8_uid47323	GenBank	Bacteria	3619447	0.16973	0.33065	0.33052	0.1691
Thiobacillus_denitrificans_ATCC_25259_uid58189	GenBank	Bacteria	2909809	0.16971	0.33013	0.33054	0.16962
Deinococcus_radiodurans_R1_uid57665	GenBank	Bacteria	412344	0.16955	0.3333	0.33359	0.16356
Salinibacter_ruber_DSM_13855_uid58513	GenBank	Bacteria	3551823	0.16941	0.33129	0.33087	0.16843
Deinococcus_proteolyticus_MRP_uid63399	GenBank	Bacteria	2147060	0.16924	0.33104	0.33059	0.16913
Burkholderia_383_uid58073	GenBank	Bacteria	3694126	0.16916	0.33007	0.33198	0.16878
Ralstonia_solanacearum_PSI07_uid50539	GenBank	Bacteria	3520618	0.16913	0.33207	0.33232	0.16648
Acidovorax_JS42_uid58427	GenBank	Bacteria	4448856	0.16903	0.33043	0.33129	0.16925
Ralstonia_solanacearum_CFBP2957_uid50545	GenBank	Bacteria	3416384	0.16895	0.33241	0.33217	0.16646
Burkholderia_cenocepacia_MC0_3_uid58769	GenBank	Bacteria	1224595	0.16879	0.32896	0.33324	0.16901
Arthrobacter_chlorophenolicus_A6_uid58969	GenBank	Bacteria	4395523	0.16873	0.33171	0.33109	0.16847
Gluconacetobacter_diazotrophicus_PAl_5_uid59075	GenBank	Bacteria	3887492	0.16868	0.33095	0.33283	0.16754
Pseudomonas_aeruginosa_UCBPP_PA14_uid57977	GenBank	Bacteria	6537637	0.16861	0.33152	0.3314	0.16847
Pseudomonas_aeruginosa_PAO1_uid57945	GenBank	Bacteria	6264404	0.16859	0.33566	0.3299	0.16585
Gluconacetobacter_diazotrophicus_PAl_5_uid61587	GenBank	Bacteria	3944163	0.1685	0.33336	0.33095	0.16718
Pseudomonas_aeruginosa_LESB58_uid59275	GenBank	Bacteria	6601757	0.16819	0.33106	0.33191	0.16884
Stenotrophomonas_maltophilia_R551_3_uid58657	GenBank	Bacteria	4573969	0.16813	0.33156	0.33144	0.16887
Burkholderia_vietnamiensis_G4_uid58075	GenBank	Bacteria	1241007	0.16808	0.33034	0.33409	0.16748
Stenotrophomonas_maltophilia_K279a_uid61647	GenBank	Bacteria	4851126	0.16806	0.3312	0.33204	0.1687
Pseudomonas_aeruginosa_PA7_uid58627	GenBank	Bacteria	6588339	0.16797	0.33251	0.33198	0.16754
Burkholderia_vietnamiensis_G4_uid58075	GenBank	Bacteria	3652814	0.16785	0.3325	0.33236	0.16729
Burkholderia_ambifaria_AMMD_uid58303	GenBank	Bacteria	1281472	0.16763	0.33146	0.33334	0.16757
Rhodobacter_capsulatus_SB_1003_uid47509	GenBank	Bacteria	3738958	0.16759	0.33327	0.33235	0.16679
Burkholderia_ambifaria_MC40_6_uid58701	GenBank	Bacteria	2769414	0.16751	0.33292	0.3325	0.16707
Paracoccus_denitrificans_PD1222_uid58187	GenBank	Bacteria	2852282	0.16748	0.33396	0.33311	0.16546
Variovorax_paradoxus_EPS_uid62107	GenBank	Bacteria	6550056	0.16737	0.33222	0.33258	0.16783
Cupriavidus_necator_N_1_uid68689	GenBank	Bacteria	2684606	0.16723	0.3334	0.33343	0.16594
Delftia_acidovorans_SPH_1_uid58703	GenBank	Bacteria	6767514	0.16717	0.33101	0.33375	0.16807
Ralstonia_eutropha_H16_uid62925	GenBank	Bacteria	4052032	0.167	0.33208	0.33258	0.16834
Burkholderia_cenocepacia_MC0_3_uid58769	GenBank	Bacteria	3213911	0.16689	0.33194	0.33407	0.16709
Ralstonia_eutropha_H16_uid62925	GenBank	Bacteria	2912490	0.16688	0.33401	0.33384	0.16528
Cupriavidus_necator_N_1_uid68689	GenBank	Bacteria	3872936	0.16683	0.33221	0.33272	0.16824
Burkholderia_cenocepacia_MC0_3_uid58769	GenBank	Bacteria	3532883	0.16672	0.3331	0.33409	0.16609
Acidovorax_ebreus_TPSY_uid59233	GenBank	Bacteria	3796573	0.16652	0.33382	0.33452	0.16514
Deinococcus_geothermalis_DSM_11300_uid58275	GenBank	Bacteria	2467205	0.1664	0.3337	0.33266	0.16723
Variovorax_paradoxus_S110_uid59437	GenBank	Bacteria	1128644	0.16637	0.33747	0.33302	0.16314
Burkholderia_cenocepacia_HI2424_uid58369	GenBank	Bacteria	3483902	0.1663	0.33289	0.33493	0.16589
[truncated: 212 more rows]
