# Supplementary material for: Evolutionary patterns of DNA base composition and correlation to polymorphisms in DNA repair systems
Source: Nucleic Acids Res. 2015 Mar 12;43(7):3614–25. doi: 10.1093/nar/gkv197 (PMC4402523; doi:10.1093/nar/gkv197)
Supplement: SUPPLEMENTARY DATA [file supp_gkv197_nar-03023-z-2014-File009.xlsx]

## Sheet: Sheet1
Table S4. Overrepresented GO terms with genomic regions tagged GWAS signals. A series of window sizes were used to define the genomic region and the enrichment tests were conducted for each GO term.
Window (Mb)	GO terms	Odds ratio	P-value	DNA repair	Ontology	Annotation
0.2	GO:0050911	14.5718	1.77636e-15		Biological process	detection of chemical stimulus involved in sensory perception of smell
0.2	GO:0003777	6.97806	4.16384e-07		Molecular function	microtubule motor activity
0.2	GO:0020037	4.8732	1.71438e-05		Molecular function	heme binding
0.2	GO:0009615	3.88582	0.000333916		Biological process	response to virus
0.2	GO:0004930	2.36327	0.000889029		Molecular function	G-protein coupled receptor activity
0.5	GO:0004252	4.29114	1.54907e-11		Molecular function	serine-type endopeptidase activity
0.5	GO:0008236	5.789	2.34209e-09		Molecular function	serine-type peptidase activity
0.5	GO:0004190	8.97125	2.66112e-09		Molecular function	aspartic-type endopeptidase activity
0.5	GO:0006508	2.48343	6.15327e-08		Biological process	proteolysis
0.5	GO:0050911	5.01335	6.11376e-05		Biological process	detection of chemical stimulus involved in sensory perception of smell
0.5	GO:0003684	4.26134	0.000108655	*	Molecular function	damaged DNA binding
0.5	GO:0009611	3.65258	0.000673232		Biological process	response to wounding
0.5	GO:0020037	2.79432	0.000684939		Molecular function	heme binding
1	GO:0003684	3.62841	4.71509e-06	*	Molecular function	damaged DNA binding
1	GO:0006369	3.47555	6.77365e-05		Biological process	termination of RNA polymerase II transcription
1	GO:0004252	2.32513	6.77717e-05		Molecular function	serine-type endopeptidase activity
1	GO:0008236	2.98737	0.000276242		Molecular function	serine-type peptidase activity
1	GO:0004190	4.16659	0.000522318		Molecular function	aspartic-type endopeptidase activity
1	GO:0006508	1.64272	0.000577045		Biological process	proteolysis
1	GO:0022857	3.25975	0.000927142		Molecular function	transmembrane transporter activity
1	GO:0006281	1.82932	0.000952233	*	Biological process	DNA repair
1.5	GO:0006281	2.05935	4.09773e-07	*	Biological process	DNA repair
1.5	GO:0008236	2.90508	2.88e-05		Molecular function	serine-type peptidase activity
1.5	GO:0003684	2.97858	3.564e-05	*	Molecular function	damaged DNA binding
1.5	GO:0004252	1.9996	0.000311073		Molecular function	serine-type endopeptidase activity
1.5	GO:0006284	2.9994	0.000532742	*	Biological process	base-excision repair
1.5	GO:0006289	2.40577	0.000694387	*	Biological process	nucleotide-excision repair
2	GO:0031424	6.16453	0		Biological process	keratinization
2	GO:0006281	1.80555	1.25718e-05	*	Biological process	DNA repair
2	GO:0030216	2.63102	5.75318e-05		Biological process	keratinocyte differentiation
2	GO:0008544	2.22099	0.00024757		Biological process	epidermis development
2	GO:0003684	2.49399	0.00039991	*	Molecular function	damaged DNA binding
2	GO:0018149	3.10938	0.000715203		Biological process	peptide cross-linking
2.5	GO:0006281	1.7937	3.01806e-06	*	Biological process	DNA repair
2.5	GO:0030216	2.37398	0.000235713		Biological process	keratinocyte differentiation
2.5	GO:0048704	2.47957	0.000437947		Biological process	embryonic skeletal system morphogenesis
2.5	GO:0006310	2.19001	0.000455356	*	Biological process	DNA recombination
3	GO:0006281	1.73777	4.55791e-06	*	Biological process	DNA repair
3	GO:0006310	2.17005	0.000272177	*	Biological process	DNA recombination
3.5	GO:0006281	1.66418	1.23266e-05	*	Biological process	DNA repair
3.5	GO:0048662	2.57845	0.000660537		Biological process	negative regulation of smooth muscle cell proliferation
3.5	GO:0006310	2.02593	0.000721273	*	Biological process	DNA recombination
3.5	GO:0030036	1.7311	0.000721826		Biological process	actin cytoskeleton organization
3.5	GO:0030216	2.11979	0.000799524		Biological process	keratinocyte differentiation
4	GO:0006281	1.65394	5.33505e-06	*	Biological process	DNA repair
4	GO:0006310	2.05922	0.000223109	*	Biological process	DNA recombination
4	GO:0048662	2.49852	0.000629873		Biological process	negative regulation of smooth muscle cell proliferation
