# Supplementary material for: Evolutionary patterns of DNA base composition and correlation to polymorphisms in DNA repair systems
Source: Nucleic Acids Res. 2015 Mar 12;43(7):3614–25. doi: 10.1093/nar/gkv197 (PMC4402523; doi:10.1093/nar/gkv197)
Supplement: SUPPLEMENTARY DATA [file supp_gkv197_nar-03023-z-2014-File010.xlsx]

## Sheet: Sheet1
Table S5. The list of known genes from different DNA repair pathways and the trait-associated SNPs (TASs) detected by the genome-wide scans with the linear model and the mixed model. The order follows the chromosome and physical position.
						Linear model			Mixed model
Pathway	Gene	Chr	Locus	Start	End	TAS	Position		TAS	Position
Polymerase	MAD2L2 (REV7)	1	1p36.22	11734538	11751707				rs2790845	12844427
NER	RPA2	1	1p35.3	28218035	28241257	rs72883388	25529796
BER	MUTYH (MYH)	1	1p34.1	45794835	45806142
HR	RAD54L	1	1p34.1	46713360	46744145
MMR	MSH4	1	1p31.1	76262567	76378923
Others	DCLRE1B (SNM1B)	1	1p13.2	114447763	114456708	rs12087334	116887455
Others	CLK2	1	1q21	155232659	155248282	rs6686197	154534617
BER	PARP1 (ADPRT)	1	1q42.12	224102741	226595780
Ubiquitin	c1orf124	1	1q42.12-q43	231472850	231490769	rs6587361	230019048		rs142974162	234932121
Nuclease	EXO1 (HEX1)	1	1q43	242011269	242058450	rs2502332	243067443		rs2907201	243136321
HR	GEN1	2	2p24.2	17935125	17966632
MMR	MSH2	2	2p21	47630108	47789450
MMR	MSH6	2	2p16.3	48010221	48034092
Fanconi anemia	FANCL	2	2p16.1	58386378	58468507
BER	APLF (C2ORF13)	2	2p13.3	68694693	68858004	rs6724395	69946068
Polymerase	REV1L (REV1)	2	2q11.2	100016938	100106497				rs138338174	96090331
NER	ERCC3 (XPB)	2	2q14.3	128014866	128051752				rs2943412	131468219
MMR	PMS1	2	2q32.2	190648811	190742355
NHEJ	XRCC5 (Ku80)	2	2q35	216972187	217071026
NHEJ	NHEJ1 (XLF Cernunnos)	2	2q35	219940039	220025587	rs59277912	219707898
Chromatin	SETMAR (METNASE)	3	3p26	4344988	4359251
Ubiquitin	RAD18	3	3p25.3	8817088	9005457
BER	OGG1	3	3p25.3	9791628	9829903
Fanconi anemia	FANCD2	3	3p25.3	10068098	10143614
NER	XPC	3	3p25.1	14186647	14220283
MMR	MLH1	3	3p22.3	37034823	37107380
Others	ATRIP	3	3p21.31	48488114	48507115
Nuclease	TREX1 (DNase III)	3	3p21.31	48506445	48509044
BER	PARP3 (ADPRTL3)	3	3p21.1	51976361	51982883
Polymerase	POLQ	3	3q13.33	121150274	121265488
BER	MBD4	3	3q21.3	129149787	129158878	rs2588002	129896050
Others	TOPBP1	3	3q22.1	133317019	133380737
Others	ATR	3	3q23	142168077	142297668
Ubiquitin	HLTF (SMARCA3)	3	3q25.1-q26.1	148747914	148804341
Ubiquitin	RNF168	3	3q29	196195654	196230639
NER	UVSSA (KIAA1530)	4	4p16.3	1341054	1381837	rs73794620	1497319
Polymerase	POLN (POL4P)	4	4p16.3	2073645	2243848	rs58827274	3666494
Ubiquitin	RNF4	4	4p16.3	2463947	2627047	rs58827274	3666494
Others	HELQ (HEL308)	4	4q21.23	84328496	84377009
BER	NEIL3	4	4q34	178230990	178284097	rs2574920	177867289
Others	RAD1	5	5p13.2	34905369	34919094				rs4340895	34384064
NER	ERCC8 (CSA)	5	5q12.1	60169658	60240900
NER	CDK7	5	5q13.2	68530668	68573250
Others	RAD17 (RAD24)	5	5q13.2	68665120	68710628
NER	GTF2H2	5	5q13.2	70330784	70363516
Polymerase	POLK (DINB1)	5	5q13.3	74807581	74896969
MMR	MSH3	5	5q14.1	79950467	80172631
NHEJ	XRCC4	5	5q14.2	82373317	82652548
NER	CCNH	5	5q14.3	86687311	86708836
HR	RAD50	5	5q23.3	131891711	131980313	rs56304413	132556432
Ubiquitin	UBE2B (RAD6B)	5	5q31.1	133706870	133727683
Others	TDP2 (TTRAP)	6	6p22.3	24650205	24667261
Others	MDC1	6	6p21.3	30667584	30685666
NER	GTF2H4	6	6p21.33	30875961	30881883
MMR	MSH5	6	6p21.33	31707725	31732622
Fanconi anemia	FANCE	6	6p21.31	35420138	35434880
Ubiquitin	RNF8	6	6p21	37321748	37362514
Polymerase	POLH	6	6p21.1	43543887	43586701
Polymerase	REV3L (POLZ)	6	6q21	111620234	111804918
Ubiquitin	SHPRH	6	6q24.3	146185381	146285559
NER	GTF2H5 (TTDA)	6	6p25.3	158589384	158615020
Nucleotide pool	NUDT1 (MTH1)	7	7p22.3	2281857	2290781	rs73267951	1092925
MMR	PMS2	7	7p22.1	6012870	6048756
NER	RPA3	7	7p21.3	7676149	7758238
Disease gene	TTDN1 (C7orf11)	7	7p14	40172342	40174258	rs7784684	40167762
Polymerase	POLM	7	7p13	44111846	44122139
Others	HUS1	7	7p12.3	47735328	48019178				rs427267	48962058
MMR	PMS2P3	7	7q11.23	75132254	75157478				rs2462269	75114385
HR	SHFM1 (DSS1)	7	7q21.3	96110938	96339203
HR	XRCC2	7	7q36.1	152341864	152373250				rs144095858	153767961
BER	NEIL2	8	8p23.1	11627144	11644855	rs6601495	10480377		rs138800276	11983978
Disease gene	WRN	8	8p12	30891317	31031285
Polymerase	POLB	8	8p11.21	42195972	42229326
NHEJ	PRKDC	8	8q11.21	48685669	48872743
Ubiquitin	UBE2V2 (MMS2)	8	8q11.21	48920960	48976511
HR	NBN (NBS1)	8	8q21.3	90945564	91015456	rs1882852	91015456
HR	RAD54B	8	8q22.1	95384188	95487337
Nucleotide pool	RRM2B (p53R2)	8	8q22.3	103216730	103251346
Disease gene	RECQL4	8	8q24.3	145736671	145743229	rs1871534	145743229
Nuclease	APTX (aprataxin)	9	9p21.1	32972604	33025166
Fanconi anemia	FANCG (XRCC9)	9	9p13.3	35073832	35080013
Fanconi anemia	FANCC	9	9q22.32	97861336	98079991				rs140339589	97172473
NER	XPA	9	9q22.33	100437191	100459639	rs28555188	99340408		rs148751144	99768541
NER	RAD23B	9	9q31.2	110045418	110094475
NHEJ	DCLRE1C (Artemis)	10	10p13	14939358	14996431
NER	ERCC6 (CSB)	10	10q11.23	50663414	50747584				rs184968542	51940212
NER	MMS19L (MMS19)	10	10q24.1	99218081	99258551
Polymerase	POLL	10	10q24.32	103338639	103348027
Others	DCLRE1A (SNM1)	10	10q25.3	115594488	115614142
DRD	MGMT	10	10q26.3	131265448	131566271
NER	GTF2H1	11	11p15.1	18343842	18388591	rs11025189	19620227
Fanconi anemia	FANCF	11	11p14.3	22644079	22647387
DRD	ALKBH3 (DEPC1)	11	11p11.2	43902361	43941816
NER	DDB2 (XPE)	11	11p11.2	47236493	47260767	rs7111668	46359997
Others	PRPF19 (PSO4)	11	11q12.2	60658202	60674060	rs757080	60842234
NER	DDB1	11	11q12.2	61066923	61110068	rs1297385	62251466
Nuclease	FEN1 (DNase IV)	11	11q12.2	61560109	61564716	rs1297385	62251466
HR	MUS81	11	11q13.1	65624597	65635124
Others	RAD9A	11	11q13.2	67159176	67165881
HR	MRE11A	11	11q21	94152895	94227074
Disease gene	ATM	11	11q22.3	108093211	108239829
Chromatin	H2AFX (H2AX)	11	11q23.3	118964564	118966177
Others	CHEK1	11	11q24.2	125495036	125546150
HR	RAD52	12	12p13.33	1021243	1100356
Others	RECQL (RECQ1)	12	12p12.1	21621845	21654603
BER	SMUG1	12	12q13.13	54558529	54582778
Others	OBFC2B (SSB1)	12	12q13.2	56615799	56623638
Ubiquitin	UBE2N (UBC13)	12	12q22	93802090	93836026
BER	TDG	12	12q23.3	104359582	104382652
DRD	ALKBH2 (ABH2)	12	12q24.11	109525993	109531436
BER	UNG	12	12q24.11	109535379	109548797
NER	GTF2H3	12	12q24.31	124118375	124146479
Polymerase	POLE	12	12q24.33	133200345	133413387
Fanconi anemia	BRCA2 (FANCD1)	13	13q13.1	32889611	32973805
NER	ERCC5 (XPG)	13	13q33.1	103459705	103528345
NHEJ	LIG4	13	13q33.3	108859794	108870716
BER	PARP2 (ADPRTL2)	14	14q11.2	20811741	20826063				rs139939770	19428714
BER	APEX1 (APE1)	14	14q11.2	20923354	20925933				rs139939770	19428714
Fanconi anemia	FANCM	14	14q21.3	45605136	45670092
NER	MNAT1	14	14q23.1	61201459	61436671
HR	RAD51L1 (RAD51B)	14	14q24.1	68286496	69196935
MMR	MLH3	14	14q24.3	75480467	75518235
Others	TDP1	14	14q32.11	90422244	90511106	rs242764	90077209
HR	XRCC3	14	14q32.33	104163955	104181823	rs4983416	105937272
Nuclease	FAN1 (MTMR15)	15	15q13.2	31196076	31235308	rs10152250	29427400		rs149707984	31992326
HR	RAD51	15	15q15.1	40986972	41024356	rs7174173	39609906
Others	TP53BP1 (53BP1)	15	15q15-q21	43699407	43802926
Nucleotide pool	DUT	15	15q21.1	48623621	48635570
BER	NEIL1	15	15q24.2	75639331	75647592
Fanconi anemia	FANCI (KIAA1794)	15	15q26.1	89787180	89860492
Polymerase	POLG	15	15q26.1	89859534	89878092
Disease gene	BLM	15	15q26.1	91260558	91358692
BER	MPG	16	16p13.3	127006	135852	rs3176406	130853
HR	EME2	16	16p13.3	1823229	1826239
BER	NTHL1 (NTH1)	16	16p13.3	2089816	2097867
Fanconi anemia	BTBD12 (SLX4) (FANCP)	16	16p13.3	3631182	3661599
NER	ERCC4 (XPF)	16	16p13.12	14014014	14046205				rs148654544	16797408
Fanconi anemia	PALB2 (FANCN)	16	16p12.1	23614483	23652678
HR	GIYD1 (SLX1A)	16	16p11.2	29465822	29469540				rs2909043	29110025
HR	GIYD2 (SLX1B)	16	16p11.2	30205217	30208882				rs11491156	32376456
Fanconi anemia	FANCA	16	16q24.3	89803959	89883065
NER	RPA1	17	17p13.3	1733266	1802848				rs145046080	3148847
Others	TP53	17	17p13.1	7565097	7590856
Others	PER1	17	17p12	8043809	8059678
BER	LIG3	17	17q12	33307542	33332083
HR	RAD51L3 (RAD51D)	17	17q12	33426811	33448541
Others	RDM1 (RAD52B)	17	17q12	34245070	34257780
HR	BRCA1	17	17q21.31	41196312	41322290
HR	EME1 (MMS4L)	17	17q21.33	48450581	48458820				rs2610301	45666323
Fanconi anemia	RAD51C (FANCO)	17	17q23.2	56769934	56811703	rs35774871	54585145
Fanconi anemia	BRIP1 (FANCJ)	17	17q23	59759985	59940755	rs7214631	58593165
Others	RECQL5	17	17q25.1	73622925	73663269	rs6501702	72219925
Nuclease	FLJ35220 (ENDOV)	17	17q25.3	78388965	78411886
HR	RBBP8 (CtIP)	18	18q11.2	20513290	20606449
Polymerase	POLI (RAD30B)	18	18q21.2	51795889	51821101
Chromatin	CHAF1A (CAF1)	19	19p13.3	4402659	4443394
NER	XAB2 (HCNP)	19	19p13.2	7684412	7694451
NER	RAD23A	19	19p13.13	13056654	13064448
Fanconi anemia	FAAP24 (C19orf40)	19	19q13.11	33463148	33467946
BER	XRCC1	19	19q13.31	44047464	44079730
NER	ERCC2 (XPD)	19	19q13.32	45854246	45873876
NER	ERCC1	19	19q13.32	45910591	45982086
NER	LIG1	19	19q13.32	48618703	48673601
BER	PNKP	19	19q13.33	50364462	50370818
Polymerase	POLD1	19	19q13.33	50887593	50921270	rs10153469	51062940
Polymerase	PCNA	20	20p12.3	5095599	5107272
Nuclease	SPO11	20	20q13.32	55904815	55919050	rs6014064	53198096
Others	CHEK2	22	22q12.1	29083731	29138410
HR	DMC1	22	22q13.1	38914954	38966291	rs12159761	39272641
NHEJ	XRCC6 (Ku70)	22	22q13.2	42017123	42060044	rs6002495	42203289
