# Supplementary material for: Evolutionary patterns of DNA base composition and correlation to polymorphisms in DNA repair systems
Source: Nucleic Acids Res. 2015 Mar 12;43(7):3614–25. doi: 10.1093/nar/gkv197 (PMC4402523; doi:10.1093/nar/gkv197)
Supplement: SUPPLEMENTARY DATA [file supp_gkv197_nar-03023-z-2014-File011.xlsx]

## Sheet: MixedModel
Table S6. Genome-wide scan with the mixed model detected SNPs that have an -log10(P-value) above the threshold determined by Bonferroni correction.
Chr	SNP	Position	-log10(P-value)
1	rs3009950	234956279	17.849
1	rs2490461	234954583	13.5525
1	rs142974162	234932121	12.6506
1	rs6586426	234954558	12.4654
1	rs141159362	120640052	11.5858
1	rs113627564	142711683	11.4414
1	rs144111595	149421438	11.2914
1	rs61789869	120686236	11.1384
1	rs146267565	148931285	11.1272
1	rs2907201	243136321	11.0234
1	rs141614045	120645292	10.7181
1	rs140197530	120653555	10.7181
1	rs139159281	120661694	10.7181
1	rs804042	83641334	10.7181
1	rs141682955	120647453	10.7181
1	rs140162016	120680557	10.7181
1	rs141344906	120685697	10.7181
1	rs71250520	120917837	10.7181
1	rs138616086	147410294	10.7181
1	rs71250816	148931789	10.6487
1	rs2789174	243362657	10.5544
1	rs147350472	219782537	10.4331
1	rs804041	83641319	10.262
1	rs146501287	120658498	10.1504
1	rs10926692	242505879	9.77266
1	rs147415160	120648151	9.76498
1	rs184080372	234932352	9.68717
1	rs146306295	219778703	9.62476
1	rs9442068	145768457	9.52126
1	rs148762026	120932435	9.4591
1	rs147091626	143258865	9.40651
1	rs150581161	143996103	9.38768
1	rs74891896	234951491	9.30118
1	rs145827938	120647385	9.29096
1	rs142865167	120672245	9.29061
1	rs139785523	120674324	9.29061
1	rs150272904	120644649	9.24694
1	rs138919451	120645052	9.24694
1	rs9286572	143913526	9.14155
1	rs146361847	234953345	9.07119
1	rs139798522	145817880	8.99022
1	rs151290073	234945412	8.96987
1	rs186988716	108765936	8.9616
1	rs141188321	248808982	8.90414
1	rs143683923	234938206	8.89794
1	rs77207406	143256640	8.86214
1	rs144611531	120924282	8.7969
1	rs142894457	147409538	8.75464
1	rs2790845	12844427	8.6547
1	rs4489616	147401763	8.61939
1	rs147983152	234951367	8.61267
1	rs146007496	234942321	8.56331
1	rs2444914	120659652	8.55775
1	rs2796142	234923345	8.5294
1	rs148799901	120543724	8.49365
1	rs147707087	234941198	8.4562
1	rs1378196	120571482	8.39529
1	rs146878000	248815780	8.34142
1	rs804039	83641089	8.25301
1	rs145415765	248648698	8.24709
1	rs141070857	234945703	8.17535
1	rs79034777	120560470	8.1686
1	rs2946283	143385194	8.1303
2	rs2943412	131468219	14.3912
2	rs146564258	89517775	14.3293
2	rs390845	89475619	14.3241
2	rs2310683	112253857	14.0157
2	rs146564744	87776859	13.5841
2	rs139185821	112132064	13.5667
2	rs144282529	87755162	13.4406
2	rs150499751	112245413	13.4127
2	rs2848096	89475491	12.8412
2	rs655543	89493918	12.3904
2	rs146371398	112149599	12.2599
2	rs150571278	112071779	12.1218
2	rs191497523	86946030	11.8207
2	rs145818568	86948600	11.8169
2	rs138338174	96090331	11.7211
2	rs139606113	91940889	11.6539
2	rs148790556	132720049	11.4935
2	rs151100114	89492740	11.3438
2	rs184857292	87762478	11.2124
2	rs71260678	87818107	11.2022
2	rs139778497	87972670	11.1612
2	rs148104974	87817821	11.1465
2	rs149653410	87754033	11.0766
2	rs146836054	132720130	10.9841
2	rs185168601	87763267	10.8492
2	rs4270351	112253670	10.8097
2	rs2202584	91941928	10.7181
2	rs146866246	114374818	10.7181
2	rs190902319	87496308	10.712
2	rs150776525	114171215	10.6833
2	rs192110518	86947380	10.6433
2	rs144420661	89458587	10.5285
2	rs147225586	96322103	10.5188
2	rs184216608	96435057	10.5187
2	rs141445595	96434535	10.5187
2	rs181787816	112210492	10.4472
2	rs138190126	112025014	10.3754
2	rs143391887	87070845	10.3647
2	rs147982781	87794693	10.3272
2	rs144596981	112025174	10.3179
2	rs141787217	112025617	10.3179
2	rs149957463	87807864	10.2451
2	rs145760941	112249608	10.2273
2	rs149555411	110520903	10.1862
2	rs1320835	110521273	10.1862
2	rs139936781	110521769	10.1862
2	rs147926380	110523112	10.1862
2	rs1715191	112048787	10.1792
2	rs1624523	87982970	10.1068
2	rs444015	89491676	10.0879
2	rs147749142	89515612	10.0835
2	rs149685504	112585709	10.0191
2	rs409437	89531343	10.0144
2	rs438749	89458807	10.0084
2	rs148802854	89454927	9.94889
2	rs138925754	89585126	9.93193
2	rs141477559	89585064	9.93193
2	rs143456111	89473916	9.90585
2	rs115314749	91940012	9.89273
2	rs185378714	112029530	9.88509
2	rs4057957	96255403	9.81321
2	rs150975109	87491341	9.7285
2	rs13013154	87758004	9.7285
2	rs142258528	87758257	9.7285
2	rs144244386	87490763	9.67362
2	rs184480067	112046167	9.63393
2	rs150194775	96435955	9.60487
2	rs2673264	112355291	9.55136
2	rs143989242	91941454	9.55085
2	rs4019008	87524102	9.53585
2	rs189556583	89503013	9.51425
2	rs2367699	112519701	9.47361
2	rs149161132	114376266	9.44146
2	rs182356601	131972902	9.39331
2	rs2544517	96318120	9.38826
2	rs143463361	87808504	9.3759
2	rs3109450	87512345	9.33717
2	rs2659380	91939457	9.33164
2	rs2848322	89452384	9.32751
2	rs190573331	112124386	9.3023
2	rs144121437	112132631	9.28621
2	rs139652435	87780000	9.27296
2	rs144690283	87952188	9.25568
2	rs143006450	89477689	9.24711
2	rs147790815	87808258	9.23237
2	rs146488289	87832085	9.22332
2	rs150119226	87832211	9.22332
2	rs183748892	89463031	9.17947
2	rs71208488	87302810	9.16212
2	rs138731937	89514449	9.16054
2	rs4060243	91922316	9.12552
2	rs141218582	87777020	9.12405
2	rs183731235	112319609	9.11639
2	rs147503928	87951647	9.04819
2	rs138285279	87869830	9.03447
2	rs4953820	110771371	9.01487
2	rs62137989	87767898	9.00624
2	rs141561882	111389472	9.00517
2	rs144509421	87851328	8.99274
2	rs2551300	96085685	8.95763
2	rs189852526	88271345	8.95531
2	rs145639181	87794908	8.94341
2	rs138183562	87312568	8.89527
2	rs426082	89491588	8.81727
2	rs148149989	87092088	8.78578
2	rs62144273	91954438	8.75024
2	rs146115133	112214009	8.72511
2	rs28626682	89358866	8.71555
2	rs4386323	112253592	8.70245
2	rs13030852	89443625	8.69716
2	rs143454357	89399156	8.69407
2	rs147701105	112246004	8.66486
2	rs142289021	87889363	8.65243
2	rs62144271	91954299	8.63221
2	rs143941818	112311229	8.62348
2	rs147710704	112249178	8.62117
2	rs148849242	87890327	8.61627
2	rs142313810	89936685	8.59024
2	rs2556023	89412151	8.58431
2	rs184522086	89412541	8.57925
2	rs2912680	89412201	8.57925
2	rs147148700	89452154	8.55316
2	rs2176709	112186095	8.53138
2	rs146751118	112342633	8.52932
2	rs186233337	112118616	8.49719
2	rs140863450	87858043	8.49113
2	rs148734108	112302182	8.44449
2	rs186680443	131468439	8.44132
2	rs9631027	114362981	8.42658
2	rs139521799	89491802	8.40099
2	rs188206622	131181150	8.36729
2	rs140158526	112056354	8.30004
2	rs146622286	87400527	8.28008
2	rs2551299	96086046	8.27512
2	rs3016896	89291106	8.25813
2	rs71416389	89458382	8.21996
2	rs2848221	89452426	8.20926
2	rs189943210	87959185	8.16787
2	rs147663995	112121837	8.16318
2	rs146682110	112100374	8.16273
2	rs397229	89478374	8.1013
4	rs2436812	190496274	11.2421
4	rs114650326	190496387	11.2421
4	rs4101676	190496768	11.2421
4	rs2598613	190489527	11.0548
4	rs116447842	190493269	10.815
4	rs62341941	190478062	10.7181
4	rs62341942	190478101	10.7181
4	rs1821398	190495085	10.7181
4	rs4585355	190474347	10.7181
4	rs62341940	190477947	10.7181
4	rs2598611	190489303	10.6236
4	rs2598744	190517672	10.5751
4	rs2443192	190490519	10.3471
4	rs2443250	190490645	9.95
4	rs4043723	190474685	9.80141
4	rs2598735	190523035	9.79544
4	rs62327679	190523153	9.79544
4	rs114107039	190477735	9.69774
4	rs187034834	9193154	9.67002
4	rs62324714	190527498	9.52895
4	rs62341939	190477859	9.52308
4	rs4510450	49505057	9.501
4	rs186198577	9189371	9.22979
4	rs189359625	9185694	9.19384
4	rs2443307	190492377	9.18007
4	rs4269222	190504858	9.16875
4	rs4043205	190505112	9.16875
4	rs2262172	190498094	9.03958
4	rs2443237	190501034	9.03764
4	rs188123249	70083467	9.02658
4	rs4043713	190486267	8.9185
4	rs62341929	190476830	8.86091
4	rs189539467	9180908	8.77896
4	rs2923314	190487446	8.77203
4	rs2443209	190476679	8.75761
4	rs62341928	190476759	8.75761
4	rs2763649	190524847	8.75477
4	rs62341945	190478782	8.67962
4	rs4395550	190509375	8.629
4	rs183792885	9189143	8.59736
4	rs4434305	190474416	8.55834
4	rs189229482	9189181	8.44938
4	rs186921276	9193096	8.393
4	rs78463098	190479494	8.34715
4	rs188469251	9201733	8.32683
4	rs180919758	9189785	8.29797
4	rs2631130	119480897	8.18543
5	rs28602174	99682704	14.3317
5	rs141745900	177186946	11.982
5	rs150755626	177094764	11.865
5	rs148088713	20867241	11.664
5	rs144503029	20707927	11.2247
5	rs145921366	20732571	10.7181
5	rs4470769	20732478	10.7181
5	rs2656017	99691727	10.6809
5	rs182324145	20815381	10.5995
5	rs148357427	20723477	10.1878
5	rs148624388	177165608	10.1848
5	rs140970276	20867459	10.1163
5	rs4340895	34384064	10.0978
5	rs139172089	177180543	10.096
5	rs4259182	175652260	9.97872
5	rs142310297	175652317	9.63343
5	rs2560161	175691265	9.49055
5	rs2202371	99678734	9.45773
5	rs184291536	34099209	9.43755
5	rs147172412	175657367	9.43298
5	rs145138614	20702145	9.42017
5	rs35895508	99669745	9.38722
5	rs151064895	20759395	9.37339
5	rs140707696	20761398	9.37339
5	rs3965558	175644131	9.14131
5	rs148993080	20726548	9.02661
5	rs139380235	175668635	8.89794
5	rs142340536	175669642	8.89794
5	rs181419802	34391967	8.82133
5	rs150856497	98874606	8.74509
5	rs144624347	20701311	8.72927
5	rs148153553	177353194	8.62284
5	rs193200117	20870172	8.57377
5	rs4046126	175691223	8.50347
5	rs148860327	34333715	8.35787
5	rs189303345	34089846	8.26732
5	rs139967453	34094297	8.25313
5	rs145419935	175649840	8.20573
6	rs144413484	58187715	12.6506
6	rs147541022	58166152	11.4109
6	rs138677212	58182959	10.7181
6	rs139315470	58179820	10.7181
6	rs138347360	58181266	10.6912
6	rs2758392	58182714	9.8325
6	rs2636519	58172362	9.76274
6	rs2743060	58182888	9.66206
6	rs2653997	66032086	9.39998
6	rs151184705	58189073	9.2515
6	rs2636523	58171754	9.19448
6	rs2743043	58166874	9.18007
6	rs150195644	58164076	8.89794
6	rs2982006	58188234	8.35565
7	rs2462269	75114385	16.0953
7	rs2539316	76738807	14.6059
7	rs148426208	63150665	13.7219
7	rs144095858	153767961	12.9521
7	rs10257942	149800664	12.451
7	rs142061081	153772199	11.5645
7	rs3115148	153842400	11.5306
7	rs138356318	56961233	11.184
7	rs148836250	89741869	10.8369
7	rs150593878	152481662	10.7181
7	rs1482886	63179915	10.6454
7	rs2923716	75111573	10.6369
7	rs2312625	63246588	10.6137
7	rs2689475	152481212	10.5507
7	rs2528211	75114086	10.4337
7	rs139311279	152481387	10.2121
7	rs2539315	76738090	10.2045
7	rs142036888	76709125	10.1909
7	rs1717904	63117650	10.1393
7	rs143321117	74530052	10.0759
7	rs145373171	63148682	10.0002
7	rs2533821	153717644	9.86988
7	rs62459660	56960831	9.83408
7	rs138518283	63183989	9.76104
7	rs141234928	75116470	9.72916
7	rs147877674	63179176	9.69513
7	rs71561058	63131814	9.57185
7	rs2312624	63246846	9.57033
7	rs148911061	63131284	9.56668
7	rs180850852	89743907	9.43167
7	rs147965958	143238873	9.40798
7	rs2628981	149796972	9.34539
7	rs149904503	75046794	9.24928
7	rs2533377	149911528	9.193
7	rs139911627	89776445	9.10357
7	rs112654336	149605851	8.93051
7	rs2537554	66798919	8.92148
7	rs2689472	152481742	8.91341
7	rs145136949	56926430	8.89728
7	rs143689748	56960712	8.89717
7	rs145755115	153734238	8.88111
7	rs144090935	150000272	8.87715
7	rs145938982	56925119	8.85291
7	rs7800209	76706540	8.6706
7	rs55682228	56987461	8.54993
7	rs142578951	56986674	8.454
7	rs2533186	153454770	8.32137
7	rs35944833	149685131	8.29415
7	rs146998276	153774353	8.28726
7	rs2533221	149934403	8.1831
8	rs2544259	271478	9.77174
8	rs61688686	8068181	8.6929
8	rs116987989	8054055	8.38978
8	rs138800276	11983978	8.34209
8	rs192920495	8015655	8.33297
8	rs192630194	7765627	8.12267
9	rs148751144	99768541	11.6148
9	rs141120045	71005656	11.1264
9	rs2183895	39120009	10.7181
9	rs1758267	39132019	10.7181
9	rs139407544	39133352	10.7181
9	rs2990747	45445025	10.7181
9	rs2658321	45462049	10.7181
9	rs2258348	71027917	10.7181
9	rs2809707	99759653	10.7181
9	rs2633090	68506117	10.6823
9	rs10974140	39101310	10.5309
9	rs140339589	97172473	10.4882
9	rs147477547	90742052	10.3451
9	rs139215858	99759563	10.2469
9	rs2809766	99783403	10.1861
9	rs2450818	68503209	10.166
9	rs145473305	71013566	10.1404
9	rs150999261	45415755	9.73475
9	rs139459881	71023022	9.72631
9	rs1758552	39114658	9.69232
9	rs2016185	39113714	9.69232
9	rs141286923	99689286	9.5379
9	rs138883350	71017284	9.48566
9	rs2658322	45461971	9.45303
9	rs1547263	39107970	9.43964
9	rs140055713	99719373	9.42701
9	rs144907844	39126515	9.39179
9	rs4085959	45406578	9.21841
9	rs187995182	39108201	9.09902
9	rs144774257	41858757	9.0359
9	rs143403568	39119236	8.94486
9	rs138888565	97169958	8.92825
9	rs2151308	45428424	8.88888
9	rs142883906	39125362	8.84796
9	rs140020251	71005064	8.82398
9	rs4056508	45461538	8.81081
9	rs147409145	45414442	8.72854
9	rs1412366	39112995	8.72643
9	rs117180412	45431059	8.66311
9	rs140033496	99759816	8.59825
9	rs141630477	39104884	8.38362
9	rs188867186	43718235	8.31139
9	rs148780622	41933319	8.28574
9	rs187095538	46026620	8.25282
9	rs2778213	39108666	8.18883
10	rs2782125	89235444	10.0762
10	rs141142216	81998986	9.44424
10	rs181214612	38601550	9.27502
10	rs184968542	51940212	8.94923
10	rs183836748	81427588	8.8104
10	rs146791282	48126575	8.58093
10	rs607397	89249754	8.45727
10	rs150244299	48120159	8.43614
10	rs146411689	59205080	8.18042
10	rs140728383	48119826	8.14765
11	rs149378965	89408190	10.9133
13	rs7981286	53094682	13.2366
13	rs183405530	53094373	12.5874
13	rs1359791	52810744	12.3865
13	rs139171061	53064739	10.9949
13	rs138837028	52826275	10.9203
13	rs112164687	25160506	10.5918
13	rs2478956	52806485	10.0846
13	rs2760800	53094418	9.72701
13	rs148016685	52813709	9.60487
13	rs139893941	52824915	9.55868
13	rs138529065	52814050	9.55716
13	rs140290767	53088317	9.51127
13	rs138654248	53090316	9.41662
13	rs147955133	52813356	9.37165
13	rs2768236	52815081	9.34681
13	rs182601779	19188104	9.10737
13	rs61957296	52792683	8.99962
13	rs184884725	19176474	8.93654
13	rs2768256	52825597	8.65926
13	rs12874524	52838488	8.3178
13	rs138186902	53139599	8.28565
13	rs144279793	52814637	8.19584
13	rs141765891	52808691	8.12337
14	rs139939770	19428714	10.4323
14	rs181891971	19448168	10.2131
14	rs148279395	19789128	8.8983
14	rs184046924	19280328	8.11603
15	rs186989367	28935173	11.8824
15	rs140976196	32003557	11.6526
15	rs139372372	23112089	10.714
15	rs145672095	28998026	10.6833
15	rs149707984	31992326	9.51378
15	rs138284294	31993712	9.51378
15	rs3178813	23108883	9.44977
15	rs150009395	28935230	9.18902
15	rs147798179	28913099	9.15655
15	rs4534799	31982746	9.14068
15	rs141817743	31003765	9.07474
15	rs137875056	31005008	8.97968
15	rs150992854	28929698	8.73701
15	rs3912348	31982699	8.64143
15	rs143280349	31004212	8.59408
15	rs4966402	28935460	8.27182
15	rs2648229	30986537	8.19517
16	rs11491156	32376456	13.4755
16	rs145772020	18580831	12.6052
16	rs139553251	70146761	12.2801
16	rs141427785	70145788	11.5376
16	rs138233864	29102904	11.4239
16	rs2259269	29109933	11.4239
16	rs2909043	29110025	11.4239
16	rs142073401	33649289	11.3572
16	rs143832534	33651234	11.3154
16	rs2911017	70146129	11.142
16	rs9928167	70146188	11.0221
16	rs142817424	18582379	10.7501
16	rs183313101	70083596	10.7179
16	rs148654544	16797408	10.3531
16	rs144776537	33720096	10.245
16	rs3870455	33644225	9.96286
16	rs7498456	70086983	9.92989
16	rs138885688	33725326	9.84851
16	rs145860507	33658222	9.84263
16	rs143546532	33664038	9.84263
16	rs139152530	33724496	9.78621
16	rs147284118	33651280	9.76128
16	rs2609724	16797466	9.63899
16	rs138187325	70083564	9.48018
16	rs390843	16734772	9.45473
16	rs4417541	70103796	9.34411
16	rs5021392	70072500	9.31928
16	rs147592245	18573515	9.30813
16	rs5009282	16585255	9.10285
16	rs145182023	33789751	9.10011
16	rs3909505	33644194	9.08667
16	rs71230141	33794612	9.00946
16	rs139279588	33667820	8.9965
16	rs141271961	16713278	8.89409
16	rs5024732	70093937	8.77727
16	rs2606454	16690747	8.70459
16	rs2550165	29099161	8.65143
16	rs145162582	70147077	8.5796
16	rs144616927	18575817	8.55384
16	rs5026745	70097472	8.45194
16	rs147072261	70088908	8.25067
16	rs144609816	16850974	8.24177
16	rs144312071	32877208	8.16487
16	rs140382346	33791452	8.11954
17	rs34298484	15439006	11.9381
17	rs149215767	18325420	11.6617
17	rs2610301	45666323	11.4239
17	rs147105637	18515698	10.7212
17	rs138541219	18489482	10.7181
17	rs146814778	18498805	10.7181
17	rs2649240	18501095	10.7181
17	rs2649239	18501156	10.7181
17	rs2649349	18467500	10.7181
17	rs2649241	18500830	10.7181
17	rs2644367	45650785	10.7181
17	rs187714144	15628047	10.6502
17	rs113036945	45638689	10.4194
17	rs3104593	18493983	10.2675
17	rs2611874	45663229	10.2324
17	rs146014579	18468129	10.166
17	rs28609678	18516171	9.92709
17	rs112708334	18485134	9.87126
17	rs143164126	18467273	9.85302
17	rs147833573	18477595	9.78265
17	rs145046080	3148847	9.65184
17	rs2948626	18466836	9.57749
17	rs151261373	18477352	9.42017
17	rs2317819	45670300	9.31278
17	rs149922283	15463336	9.1645
17	rs144541430	44303635	9.04429
17	rs142783294	45650946	8.91038
17	rs142884580	45651942	8.91038
17	rs116924109	62871459	8.8891
17	rs113762885	45667569	8.41824
17	rs2654269	15436583	8.38766
18	rs141391193	14622746	11.2052
18	rs143597426	15310221	10.895
18	rs3971155	14391761	9.66372
18	rs3878727	15151095	9.40356
18	rs139826515	14664166	8.25845
18	rs141599787	15139922	8.19903
20	rs2760681	62949536	9.99799
20	rs151030412	62955965	9.6691
20	rs147107220	62955306	8.45656
20	rs182320979	62955399	8.2179
20	rs143585712	62952865	8.14043
20	rs138767258	26069605	8.11972
21	rs144474621	29276221	9.68016
21	rs142854777	10089377	9.29789
21	rs2775721	14722627	9.06508
21	rs186947890	15349527	8.99032
21	rs62208211	15349283	8.62795
22	rs4049867	25011630	12.3357
22	rs144096335	20726797	11.9523
22	rs2381065	17128578	9.21533
22	rs4008552	17129269	8.95133
22	rs4819824	17126316	8.47742
22	rs181125387	17027823	8.2784
22	rs189135183	51205573	8.12472

## Sheet: LinearModel
Table S6. Genome-wide scan by the linear model detected SNPs that have an F-value above the threshold determined by simulation.
Chr	SNP	Position	F-value
1	rs6670693	1106112	2598.58
1	rs17031237	7710695	2890.59
1	rs10927596	15281433	1958.71
1	rs12068752	15286096	1857.99
1	rs72883388	25529796	2219.68
1	rs12073036	25530319	2219.68
1	rs1476351	25547381	1735.77
1	rs6672228	25558152	1641.49
1	rs28497111	25574541	1621.27
1	rs28670433	25589335	1725.53
1	rs1385328	30985854	1790.02
1	rs6429644	44487280	1606.68
1	rs2985879	59500753	1943.81
1	rs55785127	102151812	1602.15
1	rs11164272	102152370	1600.22
1	rs12096354	102152433	1602.15
1	rs2788254	113745019	1799.33
1	rs2788252	113745455	1790.97
1	rs6428891	116873176	1981.8
1	rs10802183	116879243	2859.55
1	rs10802184	116879341	2913.92
1	rs1544450	116884348	2204.9
1	rs12087334	116887455	3045.59
1	rs6674304	116887742	2471.03
1	rs10924065	116888827	1746.37
1	rs12094032	116891363	2602.84
1	rs7538322	116921509	1732.51
1	rs10924081	116935068	3018.28
1	rs12081911	116938576	2874.02
1	rs1998447	116945161	1722.31
1	rs1998448	116945972	1722.31
1	rs6660743	116949306	3018.28
1	rs12087680	116950766	3018.28
1	rs1885802	116952787	1684.96
1	rs879651	116957604	1722.31
1	rs7544679	116965585	3018.28
1	rs6703288	116966963	1725.71
1	rs10924089	116972613	1746.28
1	rs17035850	117032022	2765.59
1	rs1575223	119159881	1825.35
1	rs835574	120463230	1732.19
1	rs10923929	120505996	1732.19
1	rs3118123	150163390	2422.76
1	rs6686197	154534617	2539.74
1	rs9427089	154534766	2196.77
1	rs863326	158640513	1904.01
1	rs2814778	159174683	9070.08
1	rs3027054	159185005	1680.12
1	rs10437337	159185722	1728.9
1	rs12074934	159308071	1716.19
1	rs16842041	159308539	1713.64
1	rs7552141	159311859	1819.26
1	rs58650325	159321589	1763.23
1	rs11265198	159420307	1796.16
1	rs4573517	159509251	1747.79
1	rs6427487	159598456	1666.6
1	rs6678328	159598533	1714.91
1	rs7511850	159599157	1713.42
1	rs4656926	160650913	1964.87
1	rs10753712	166159068	1858.32
1	rs1461021	173505104	1590.25
1	rs6425240	173509162	1726.84
1	rs12066747	173533081	1943.6
1	rs12066061	173535143	1856.99
1	rs12080166	173535294	1856.99
1	rs58009690	173536681	1856.99
1	rs12068868	173536787	1856.99
1	rs10047209	173537264	1856.99
1	rs61554547	173544872	1851.77
1	rs7537369	173545264	1856.99
1	rs2013387	173546835	1856.99
1	rs12075964	173554904	2013.09
1	rs6686370	173556321	2013.09
1	rs57399863	173558473	1957.94
1	rs57609710	173560754	1957.94
1	rs12081366	173563970	1980.43
1	rs12079259	173565063	1980.43
1	rs12081220	173567376	1931.89
1	rs16846288	173571461	1980.43
1	rs6678784	173574871	2088.7
1	rs10127525	173575308	2088.7
1	rs12087885	173576971	2174.96
1	rs12065033	173579034	2459.58
1	rs12093198	173579728	1992.74
1	rs12066494	173579970	2088.7
1	rs12094752	173581058	1982.1
1	rs12068135	173581209	1982.1
1	rs12164490	173581754	1890.8
1	rs12164630	173581839	1725.31
1	rs146175731	173582847	1603.5
1	rs185351169	173582862	1985.74
1	rs58045923	173584205	1995.92
1	rs6682615	173585067	2088.7
1	rs12058218	173586984	2008.76
1	rs12096136	173588015	2088.7
1	rs6701704	173589165	2088.7
1	rs12059157	173592760	2019.41
1	rs12070212	173593234	2092.68
1	rs12059066	173596257	2088.7
1	rs12059068	173596273	2088.7
1	rs12065133	173596888	1867.27
1	rs12075679	173596889	1782.02
1	rs7518601	173599473	2088.7
1	rs6700712	173600718	2088.7
1	rs6675955	173600961	2088.7
1	rs10912654	173601630	2088.7
1	rs1461017	173603379	2024.81
1	rs10158034	173604527	2088.7
1	rs6666475	173605198	2088.7
1	rs6670574	173607770	2459.58
1	rs28767926	173608288	2088.7
1	rs6668650	173610994	2088.7
1	rs59054917	173612996	2050.65
1	rs1461018	173615183	2088.7
1	rs12074044	173616624	1962.75
1	rs12074150	173616907	2459.58
1	rs10912657	173617137	1915.28
1	rs145243654	173620161	1960.55
1	rs149673668	173620345	2074.36
1	rs142631308	173621482	2024.12
1	rs12076223	173622869	2006.04
1	rs12075335	173623372	1800.85
1	rs150753958	173624221	1933.43
1	rs12079027	173624724	2088.7
1	rs12079161	173625026	2088.7
1	rs13375322	173625216	2076.79
1	rs10912658	173625294	2303.07
1	rs73033123	173626787	1998.54
1	rs12091486	173631290	2088.7
1	rs1461016	173632939	2088.7
1	rs6677292	173633473	2088.7
1	rs727925	173635900	2017.31
1	rs12087918	173637236	2045.15
1	rs10912659	173637388	1897.5
1	rs73033131	173639766	1887.87
1	rs6690869	173643547	2268.69
1	rs1903410	173643783	2079.27
1	rs1903411	173643835	2132.33
1	rs12067191	173943338	1715.9
1	rs4290116	174588930	1813.99
1	rs7531563	189115350	1637.29
1	rs6662440	189324446	1616.61
1	rs6428291	189326337	1604.98
1	rs7544263	198005055	1621.14
1	rs28450935	206302435	1617.02
1	rs57713692	206317209	1823.85
1	rs17047661	207782889	1812.82
1	rs6702001	214997808	1941.57
1	rs342780	229318518	2050.84
1	rs10916571	230008780	2252.93
1	rs10916573	230009008	2252.93
1	rs10916574	230009178	2252.93
1	rs16850462	230009298	2036.93
1	rs12070887	230012316	2534.44
1	rs6587361	230019048	2709.41
1	rs12067119	234337266	1801.47
1	rs589215	240031351	1775.08
1	rs540548	240031493	1808.36
1	rs2998661	243066618	1671.33
1	rs2502330	243067370	2254.58
1	rs2502332	243067443	2362.29
1	rs2502333	243067903	2362.29
1	rs2502334	243068031	2217.02
1	rs2502335	243068065	1652.14
1	rs2502338	243069808	2299.43
1	rs9662742	243069890	1974.92
1	rs59286205	243070149	1708.61
1	rs28711378	248813009	1664.12
2	rs7586813	12378696	1617.66
2	rs11694156	12384394	1971.32
2	rs11682614	12384547	1971.32
2	rs12623335	12384815	1971.32
2	rs962646	12387260	1958.43
2	rs6432272	12392248	1621.86
2	rs10172448	12393033	1619.6
2	rs10190749	12394312	1622.61
2	rs58725367	12401331	1623.96
2	rs7592657	26755397	1916.04
2	rs4670985	40140529	1762.41
2	rs41330345	56883447	1655.74
2	rs2904311	56883544	1655.74
2	rs12995572	66725070	1631.52
2	rs6724395	69946068	1762.93
2	rs6730964	71966933	1638.75
2	rs1079144	72366224	1779.23
2	rs10193621	72367178	1719.1
2	rs3768641	72368190	3111
2	rs12468057	72524450	1642.45
2	rs7580952	72526321	2398.95
2	rs6546759	72527224	2546.39
2	rs57270251	72529188	1835.8
2	rs9309464	72533963	2408.42
2	rs10194216	72534469	1964.25
2	rs7595180	72535690	2429.5
2	rs6737565	72537018	1838.42
2	rs6546760	72540123	1767
2	rs10173381	72544130	2468.43
2	rs6752122	72545678	2253.65
2	rs7568803	72565649	2467.87
2	rs2420444	72566457	2255.62
2	rs7594350	72572214	2253.89
2	rs7595315	72572908	2470.39
2	rs680495	72592238	2255.62
2	rs6714312	72599824	2199.7
2	rs666233	72602388	1758.15
2	rs641939	72611175	2254.63
2	rs638854	72611844	2386.26
2	rs642652	72622480	2199.7
2	rs628432	72623612	2199.7
2	rs583119	72631576	1617.75
2	rs659833	72642988	2270.76
2	rs3115351	72643375	1634.31
2	rs7420588	72648052	1761.5
2	rs640610	72650937	1649.83
2	rs689154	72654662	2020.65
2	rs587744	72655374	1666.28
2	rs663218	72657984	1717.6
2	rs2901146	72678488	1857.58
2	rs629539	72697616	1641.81
2	rs653220	72707874	1694.22
2	rs6714419	72712091	1772.96
2	rs6714595	72712248	1726.97
2	rs6758593	72712364	1905.46
2	rs1400581	72729324	1685.9
2	rs1517185	72733126	1691.72
2	rs12992973	72750154	1868.3
2	rs4852873	72752939	1868.85
2	rs4852874	72758653	1918.49
2	rs7420667	72760420	1926.18
2	rs1947118	72770662	1870.64
2	rs13011477	72789459	1908.39
2	rs4364045	72789552	1908.39
2	rs12471312	72789764	1908.39
2	rs7577238	72796096	1687.82
2	rs11126376	72803439	1894.73
2	rs4852879	72823177	2048.86
2	rs1596930	72826665	2049.57
2	rs1596931	72827112	2006.59
2	rs12996319	72833459	1962.43
2	rs7600273	72855543	2006.11
2	rs4852294	72858384	1767.89
2	rs1446887	72863139	2005.81
2	rs1446896	72876358	2006.59
2	rs11677707	72878754	1767.65
2	rs13006497	72882725	1951.14
2	rs4852888	72893484	1946.65
2	rs6708156	72895081	1947.66
2	rs11685114	72895615	1758.63
2	rs12468173	72899576	1887.9
2	rs12468179	72899608	1670.65
2	rs4852889	72908470	2007.95
2	rs4852890	72908698	2007.95
2	rs6546781	72923891	2119.18
2	rs1032982	72924346	2122.09
2	rs11679683	72934184	2122.09
2	rs2063170	72936787	2122.09
2	rs4852891	72945013	1861.31
2	rs1508061	72955741	2052.71
2	rs11676555	72969775	1999.39
2	rs7588400	72977153	1804.34
2	rs879511	73179990	2258.09
2	rs11240785	110458618	1929.72
2	rs951954	110459505	1929.72
2	rs6711711	123442086	1682.9
2	rs7579800	133396489	1904.47
2	rs10497191	158667217	1593.53
2	rs10180970	215975232	1722.5
2	rs1000935	219691495	1810.5
2	rs6706738	219692133	1848.7
2	rs16859382	219693856	2442.5
2	rs7592901	219694152	2442.5
2	rs6731385	219698143	2762.22
2	rs28672925	219702931	3063.69
2	rs10205760	219705133	3106.2
2	rs59277912	219707898	3109.51
2	rs11886711	219708780	2658.94
2	rs630063	220472596	1762.68
2	rs57088602	236294462	1802.61
2	rs6431417	236886196	2057.28
3	rs11713766	398089	2219.79
3	rs7636104	7060892	1765.54
3	rs1989845	26242175	2128.61
3	rs6551072	26245585	2128.61
3	rs6551073	26249587	1794.61
3	rs113700077	26252292	1978.79
3	rs28706814	26253043	1979.64
3	rs11928293	26256238	2064.1
3	rs11928334	26256357	2064.1
3	rs11915092	71087481	1690.58
3	rs6777821	71089961	1595.49
3	rs6771774	100263528	1821.35
3	rs9844035	100275100	1628.84
3	rs2588002	129896050	1921.87
3	rs2588010	129902663	1747.89
3	rs6767879	139863451	1596.59
3	rs6439896	139864353	1736.21
3	rs7645419	139874594	1610.98
3	rs7349577	185718316	1802.71
3	rs7632219	185720160	1672.48
3	rs9834934	185721672	2326.92
3	rs9835117	185721837	2326.92
3	rs6444102	185725679	1956.07
3	rs7645635	188327555	1616.64
3	rs848976	188703960	1784.47
4	rs73061837	1419677	1672.68
4	rs73794620	1497319	3038.22
4	rs73061864	1497381	2044.3
4	rs58827274	3666494	4226.42
4	rs11944835	3726052	1645.37
4	rs4353849	5638652	1659.58
4	rs10001971	5638799	1605.28
4	rs4426715	5638950	1633.51
4	rs882161	36823862	1857.78
4	rs4540055	38803255	1874.58
4	rs11133358	52983401	2009.23
4	rs6554227	52984391	1947.07
4	rs922183	53014792	2084.71
4	rs12502439	53079558	1798.01
4	rs141352950	53081300	2024.3
4	rs6554330	53092159	1756.91
4	rs7695466	53092277	1733.3
4	rs77218445	53110665	1604.56
4	rs4865094	53116695	1590.29
4	rs4865095	53116842	1590.29
4	rs4865097	53119167	1590.29
4	rs4865098	53119344	1596.05
4	rs4865099	53119379	1596.05
4	rs7680417	53120039	1590.29
4	rs10049589	53120622	1590.29
4	rs11133441	53121141	1596.05
4	rs1482111	53122296	1590.29
4	rs7677195	53122406	1590.29
4	rs1351555	53124826	1629.7
4	rs4504310	66566101	1645.67
4	rs16845251	71505000	1598.56
4	rs7656604	72547436	1822.25
4	rs60850489	72550997	1771.09
4	rs60380281	72551449	1845.58
4	rs7660979	72553309	1593.88
4	rs60080322	72553476	1708.17
4	rs6446975	75036044	1612.73
4	rs7687681	79884416	1706.89
4	rs720637	80055397	1744.94
4	rs1712373	82155309	2454.61
4	rs60856642	85106026	1597.7
4	rs6814340	85111476	1633.45
4	rs7654389	85114905	1633.45
4	rs111388339	99767066	1653.48
4	rs7662047	103091730	1906.8
4	rs10016143	149615561	2044.06
4	rs73856938	154544564	1770.94
4	rs28699104	154567340	2275.83
4	rs10008112	154567971	2275.83
4	rs57179608	154568217	2275.83
4	rs4466025	154568368	2275.83
4	rs7437406	154568773	2169.32
4	rs7656300	154569891	2152.56
4	rs7656500	154569944	2263.51
4	rs7678723	154569972	2263.51
4	rs2118864	154570667	2455.49
4	rs2165084	154571036	2272.52
4	rs9997165	163179525	1790.72
4	rs28649477	163181889	1920.18
4	rs28750093	163182059	1692.18
4	rs28679640	169772041	2015.45
4	rs2574920	177867289	2154.89
4	rs2574918	177868495	2122.61
4	rs9654290	182417841	2088.85
4	rs1877288	184189457	2175.62
4	rs983763	185981720	1859.24
5	rs4975582	1019231	1630.61
5	rs13171590	26941841	1659.33
5	rs7728654	61396470	1637.83
5	rs7729100	100941372	1737.09
5	rs4703160	100942410	1737.09
5	rs4703161	100942455	1737.09
5	rs79823888	100943052	1737.09
5	rs3846606	100944779	1737.09
5	rs6897762	100945332	1737.09
5	rs6884914	100950526	1667.99
5	rs6866970	100950704	1667.99
5	rs7721236	100952057	1687.38
5	rs72768984	100954254	1698.22
5	rs7705900	100962805	2032.25
5	rs719904	100967225	2710.58
5	rs6596055	100968503	2032.25
5	rs57537315	100974947	1598.68
5	rs73170285	100975385	1671.76
5	rs7722265	100975576	1671.76
5	rs6596063	100975945	1858.71
5	rs6596065	100976370	1671.76
5	rs6596067	100976524	1671.76
5	rs6596068	100976594	1671.76
5	rs55987414	100977118	1671.76
5	rs57429037	100977162	1664.13
5	rs59076611	100977224	1675.63
5	rs17138061	100977732	1593.86
5	rs6895527	100978551	1671.76
5	rs2061861	100978894	1671.76
5	rs2061860	100978991	1671.76
5	rs2061859	100979028	1671.76
5	rs12108719	100979184	1671.76
5	rs6596069	100979909	1671.76
5	rs7710855	100980192	1671.76
5	rs1038287	100980342	1858.71
5	rs1038286	100980696	1671.76
5	rs1038285	100980922	1671.76
5	rs1038284	100981256	1665.99
5	rs73170297	100983018	1671.76
5	rs17138131	100983160	1593.03
5	rs73170298	100983259	1671.76
5	rs60853665	100983778	1671.76
5	rs6894394	100984898	1671.76
5	rs6881011	100985322	1659.38
5	rs6876824	100985424	1671.76
5	rs55998141	100985689	1671.76
5	rs17138157	100986508	1858.71
5	rs1351512	100989665	1628.85
5	rs6885532	117926778	1993.93
5	rs6879674	119488309	1690.01
5	rs56767377	132545282	2266.08
5	rs56304413	132556432	2459.34
5	rs1422856	159129391	1677.44
5	rs28632082	159254556	1968.46
5	rs10067518	173642871	2851.43
5	rs11745377	175140717	2089.39
5	rs7711026	175150895	2162.28
5	rs6870786	175158352	2099.85
5	rs6875659	175158653	2271.76
5	rs34702085	175166606	2088.33
5	rs12518169	175167723	2052.67
5	rs34595228	175176876	1833.52
5	rs692713	176253435	1678.51
5	rs6869589	178626609	4520.15
5	rs9687580	179580169	1875.33
5	rs10067475	180544155	1608.82
6	rs7774947	3132151	1766.72
6	rs7751034	3211123	1863.33
6	rs7768386	3211188	1863.33
6	rs9501948	3211787	1766.24
6	rs6920128	3212382	1860.14
6	rs9501951	3217822	1807.5
6	rs6456591	10643835	1663.69
6	rs9467091	10651772	2247.8
6	rs6900027	10652350	2297.05
6	rs7749696	10654425	2316.76
6	rs7753116	10661262	2413.5
6	rs7771099	10667131	1849.33
6	rs6456633	10703902	1963.22
6	rs6912993	10709075	1799.18
6	rs55933150	10711159	2376.52
6	rs11968791	10713384	1785.72
6	rs113297165	10713601	1886.96
6	rs113155463	10714637	2024.54
6	rs9461076	10714663	1969.29
6	rs884035	10718924	1730.98
6	rs9461078	10719787	1613.5
6	rs73438121	10720613	1720.06
6	rs4401658	10721127	1727.2
6	rs4401659	10721169	1739.07
6	rs2327313	10722034	1858.31
6	rs2327309	10722145	1858.31
6	rs12663432	10722573	1896.29
6	rs2560756	13458662	1632.76
6	rs857455	14680107	2037.86
6	rs857439	14706186	1596.45
6	rs1267502	14714960	1904.26
6	rs2500090	14787728	1596
6	rs6906750	17482047	1973.3
6	rs6459548	17482317	1973.3
6	rs9477456	17487506	2029.59
6	rs12110561	73456055	1773.05
6	rs1341567	76628176	2793.08
6	rs2480193	84733772	2185.24
6	rs1325422	105919340	1597.5
6	rs7763104	126393517	1690.53
6	rs9492525	130608255	1777.49
6	rs9493257	132586747	1937.93
6	rs7454558	136483500	2045.05
6	rs6935259	136494586	2504.73
6	rs9478439	153914582	1681.31
6	rs10223510	153920549	1642.61
6	rs3935973	153924581	1681.31
6	rs4382277	153926048	1641.58
6	rs56171280	166835794	2105.58
6	rs6930377	169656029	3263.8
7	rs73267951	1092925	2881.36
7	rs6954090	9165733	1933.79
7	rs10270859	19064537	1913
7	rs2965030	19065012	1913
7	rs73314876	19065418	1913
7	rs1548576	19070165	1740.56
7	rs2906045	19078808	1803.4
7	rs2097711	19079221	1803.4
7	rs2078978	19080010	1786.73
7	rs2717362	19086222	1685.67
7	rs2717361	19087079	1702.55
7	rs2521722	19087942	1794.08
7	rs146012251	19088957	1696.67
7	rs79870438	19089324	1794.08
7	rs75030365	19089339	1794.08
7	rs142875050	19090138	1794.08
7	rs2905459	19096929	1743.67
7	rs2521737	19104468	1771.51
7	rs429	19106505	1636.13
7	rs10252615	19107626	1636.13
7	rs10227439	19108427	1758.41
7	rs4383884	19109704	1765.65
7	rs7776577	19111033	1811.65
7	rs60301616	19116949	1781.14
7	rs2892913	19128201	1733.32
7	rs7784684	40167762	2418.46
7	rs6463065	41983969	1913.9
7	rs6463067	41984056	1912.25
7	rs6463068	41984082	1912.25
7	rs7778730	41984275	1912.25
7	rs6463069	41984422	1912.25
7	rs6463070	41984494	1912.25
7	rs7778949	41984671	1816.64
7	rs7798286	41984733	1856.48
7	rs7779595	41984815	1810.73
7	rs6463071	41985178	1912.25
7	rs6463072	41985351	1912.25
7	rs6463073	41985390	1912.25
7	rs6463074	41985462	1912.25
7	rs6463075	41985659	1912.25
7	rs6950953	41985838	1912.25
7	rs6954852	41985970	1912.25
7	rs73318051	41986092	1912.25
7	rs17171988	41986214	1912.25
7	rs59242455	41986327	1912.25
7	rs7789079	41986495	1863.29
7	rs7789083	41986507	1912.25
7	rs7789366	41986689	1912.25
7	rs17171990	41987172	1912.25
7	rs17171991	41987227	1912.25
7	rs73318061	41987264	1913.26
7	rs6463076	41987965	1973.37
7	rs6463077	41988158	1973.37
7	rs6463078	41988422	1973.37
7	rs6463079	41988488	1912.61
7	rs6463080	41988568	1973.37
7	rs2525776	80901619	1693.58
7	rs2664848	80901669	1743.63
7	rs2525784	80904020	1726.77
7	rs6955490	98974588	1612.2
7	rs1851426	99382936	1666.12
7	rs2140130	99395960	1656.14
7	rs2687091	99401911	1603.54
7	rs2404768	99402260	1613.17
7	rs2103030	99404234	1613.17
7	rs6978726	105786095	1853.77
7	rs10257477	107704688	1786.53
7	rs7779402	108446514	1865.8
7	rs848413	108510813	1903.26
7	rs7787462	109545165	1843.94
7	rs10278200	109545646	1639
7	rs3094537	109554669	1995.23
7	rs2671095	131826761	1772.82
7	rs10258063	131828282	1732.77
7	rs2598197	131828833	1735.95
7	rs1399090	131829128	1740.16
7	rs2671100	131830080	1740.16
7	rs2598198	131830086	1740.16
7	rs2122635	131830328	1789.42
7	rs2671112	131831552	1611.42
7	rs2671111	131832015	1704.59
7	rs2671110	131832057	1704.59
7	rs1450881	131832545	1704.59
7	rs2671108	131833427	1704.59
7	rs2598199	131833465	1704.59
7	rs2598200	131833625	1704.59
7	rs2671107	131833743	1704.59
7	rs2671106	131834083	1704.59
7	rs2598202	131834858	1704.59
7	rs2671105	131834967	1704.59
7	rs10249856	132817561	1649.14
7	rs10253530	132818361	1621.42
7	rs11981088	135451460	1849.9
7	rs1089605	145945238	2657.08
7	rs802517	145946170	1807.56
7	rs802523	145950838	2315.27
7	rs802566	145955883	2310.21
7	rs1091835	145956973	2392.61
7	rs11982027	146005904	2189.82
7	rs59766839	146005932	2776.86
7	rs7795585	146012780	2192.67
7	rs10255169	146018520	1916.1
7	rs7794540	146034096	1744.95
7	rs7778058	146065894	1759.76
7	rs344454	146401434	2566.94
7	rs344478	146410468	2559.68
7	rs344461	146422410	1644.04
8	rs1469187	5870474	1601.58
8	rs6601495	10480377	3086.94
8	rs12680711	10555104	2076.96
8	rs7018273	82004857	2363.06
8	rs7007217	87041021	1630.89
8	rs6981854	87042977	1805.58
8	rs6469392	87043429	1645.02
8	rs7011592	91284182	1899.13
8	rs73308778	91287577	1853.84
8	rs12114126	91290074	1802.77
8	rs57676843	91290932	1794.02
8	rs1882852	91294129	2461.78
8	rs28665496	91295623	2448.97
8	rs73310710	91296375	1852.22
8	rs2189252	91299238	2250.63
8	rs16887722	116760865	2116.69
8	rs73382973	116760946	2067.95
8	rs16887723	116760997	2116.69
8	rs73382974	116761026	2116.69
8	rs73382976	116761170	2018.94
8	rs16887724	116761660	2116.69
8	rs7840168	116762067	2116.69
8	rs7840291	116762150	2116.69
8	rs57905053	116763156	2116.69
8	rs55827447	116763176	2116.69
8	rs59491544	116763250	2116.69
8	rs55895247	116763349	2116.69
8	rs59292265	116763432	2116.69
8	rs7827438	116763511	1865.46
8	rs7827443	116763522	2067.31
8	rs7827582	116763640	2116.69
8	rs59398787	116764456	1993.62
8	rs56168530	116764576	2116.69
8	rs55932466	116764620	2116.69
8	rs58498664	116765032	1777.79
8	rs59970310	116765040	1777.79
8	rs56147948	116765050	1760.6
8	rs57932218	116765169	2116.69
8	rs73384905	116765304	2116.69
8	rs73384909	116765328	2116.69
8	rs73384912	116765341	2116.69
8	rs137986014	116765451	1914.78
8	rs149538955	116765518	2096.54
8	rs144693962	116766820	2114.27
8	rs147935127	116766996	1643.34
8	rs73384924	116771433	2050.3
8	rs10505264	116771481	2116.69
8	rs73384930	116771711	2116.69
8	rs6983577	116773110	2116.69
8	rs6984121	116773187	2116.69
8	rs11988068	116773276	2116.69
8	rs10505265	116774376	2114.63
8	rs16887730	116774472	2332.14
8	rs58022921	116775178	1974.01
8	rs10505267	116775298	1974.01
8	rs10505268	116776330	1974.01
8	rs57651784	116776460	1974.01
8	rs61659279	116776538	1972.77
8	rs16887740	116776773	1974.01
8	rs60862588	116776994	1693.93
8	rs61692389	116776995	1618.5
8	rs73384954	116778116	1937.67
8	rs16887744	116778312	1937.67
8	rs16887748	116779287	1953.71
8	rs73384961	116779357	1953.71
8	rs10505269	116779545	1953.71
8	rs55914246	116780285	1912.79
8	rs16887757	116780318	1912.79
8	rs16887759	116781131	1953.71
8	rs16887761	116781627	1953.71
8	rs11989050	116781936	1877.29
8	rs11985302	116781982	1953.71
8	rs11985280	116782048	1953.71
8	rs11989105	116782147	1953.71
8	rs73386432	116783395	1953.71
8	rs7018138	116784186	1953.71
8	rs73386437	116786260	1950.88
8	rs869092	123587077	1598.98
8	rs11787465	142256790	1706.18
8	rs28488065	142400454	1795.65
8	rs7830943	142401638	2134.26
8	rs72660242	142401972	1605.9
8	rs68107840	142402629	2607.11
8	rs11992439	144829407	1732.59
8	rs6558387	144838590	1763.58
8	rs6997644	144840867	1763.58
8	rs6985510	144843255	1705.18
8	rs11993782	145004042	2959.47
8	rs34819224	145223288	1812.8
8	rs1871534	145639681	4363.89
9	rs16932430	344332	3094.55
9	rs12347078	344508	2347.62
9	rs7865808	2913620	1616.43
9	rs172447	4859106	2591.56
9	rs73442448	21925163	2994.41
9	rs10811639	21930803	3136.48
9	rs7868374	21931609	3134.77
9	rs12003714	21932366	4443.16
9	rs2188126	21933125	2037.38
9	rs7023582	21934684	1963.18
9	rs7875199	21936381	2056.66
9	rs7865068	23261934	1716.24
9	rs6475722	23262705	1650.87
9	rs1112690	23264340	1728.4
9	rs10811880	23269284	2305.45
9	rs156770	76249096	2134.88
9	rs156771	76249152	2134.88
9	rs156776	76252955	1959.93
9	rs11142249	90938673	1685.03
9	rs7046066	90973076	1686.23
9	rs7856716	90979674	1699.63
9	rs6560083	90985045	1698.76
9	rs7024825	90992642	1668.34
9	rs7857075	90993710	1662.58
9	rs7049220	90995467	1802.72
9	rs10121870	90996977	1907.96
9	rs7858636	90998106	1667.41
9	rs6560084	90998377	1814.52
9	rs12339977	91007129	1812.94
9	rs7047310	91007359	1659.99
9	rs7044113	91014914	2003.82
9	rs10217266	91034641	1654.72
9	rs7873826	91037136	1834.52
9	rs6560088	91048894	1627.69
9	rs7046073	91049521	2048.25
9	rs28531744	91050354	1660.21
9	rs12350324	91052051	2046.22
9	rs7873906	91055567	2068.18
9	rs6560090	91056764	1599.78
9	rs6560091	91057022	1807.27
9	rs67037781	91057758	1654.72
9	rs10121769	91061752	1829.87
9	rs7047753	91065237	1899.55
9	rs9785275	91068046	1612.43
9	rs9785311	91068288	1654.72
9	rs7028805	91073221	1835.72
9	rs10780921	91076618	1807.27
9	rs6560092	91080945	1835.72
9	rs6560093	91082959	1835.72
9	rs7854707	91084877	2022.56
9	rs7031075	91086115	1807.27
9	rs10868784	91087651	1654.72
9	rs10122460	91089003	1807.27
9	rs10868789	91101832	1691.35
9	rs7021947	91104715	1827.91
9	rs12338220	99330052	1671.51
9	rs73542924	99335133	1683.47
9	rs28555188	99340408	1723.15
9	rs12341383	99353268	1607.32
9	rs2789823	136769888	4037.47
9	rs12004637	137496040	2617.53
9	rs9314638	140616378	1686.72
9	rs7042621	140618608	1686.72
9	rs12339028	140619042	1686.72
9	rs7863689	140717205	1949.63
9	rs11137254	140722375	1787.18
9	rs5029224	140723799	1787.18
9	rs6559232	140724971	1787.84
9	rs7865308	140725113	2152.47
10	rs4423101	3008619	1837.46
10	rs7905835	3009351	1832.34
10	rs4242743	3013025	1784.93
10	rs7912775	13457461	2016.97
10	rs1891473	16903080	1886.53
10	rs11814448	22315843	1872.87
10	rs12248406	22319508	1769.21
10	rs11012846	22320581	1769.21
10	rs12261069	22567159	1844.82
10	rs7083590	22568695	2050.13
10	rs7080693	26515256	1705.1
10	rs1314014	31565621	1861.89
10	rs7911781	31577713	1861.89
10	rs7068376	31580723	1861.89
10	rs7894459	31611256	1803.37
10	rs6481743	31624467	1809.84
10	rs7919137	31625389	1692.93
10	rs161237	31693517	1810.64
10	rs161245	31699930	1773.64
10	rs161249	31701343	1660.18
10	rs161255	31704923	1810.64
10	rs161272	31745639	1690.6
10	rs9416972	31775805	1859.41
10	rs1735679	31786137	1894.23
10	rs7349	31817905	1859.41
10	rs4590745	65944241	2298.78
10	rs10761846	66248182	1630.66
10	rs10762276	71052469	1599
10	rs670283	105927110	1831.55
10	rs10884281	108017130	1807.26
10	rs11193146	108752553	1595.67
10	rs12241155	108753697	1775.97
10	rs7919051	108754043	1813.23
10	rs11193154	108754749	1747.06
10	rs7894447	108769337	2278.09
10	rs1855574	111223798	1902.54
10	rs11194674	111225253	1947.13
10	rs10509897	111231188	1619.5
10	rs56300906	111909272	2577.32
10	rs7904803	117649124	1928.5
10	rs11197469	117649886	1920.03
10	rs11197470	117654872	1804.05
10	rs7905925	117657678	1703.4
10	rs7086294	117662179	1791.2
10	rs2615876	117665860	2213.52
10	rs10787762	118916215	1624.34
11	rs598960	1871246	2103.88
11	rs10836365	4643101	1597.8
11	rs10768125	4643496	1887.52
11	rs4910642	4643638	1887.52
11	rs10831594	11367614	1667.64
11	rs10765838	11369568	1618.48
11	rs2119236	12802712	1615.85
11	rs11025189	19620227	2629.29
11	rs4757824	19622823	1862.6
11	rs10741783	19625932	1848.66
11	rs10741784	19625940	1897.09
11	rs1487211	19627896	1751.54
11	rs1013420	19629129	1773.35
11	rs10766575	19639563	1812.6
11	rs4589275	19642800	1812.6
11	rs11025200	19643028	1861.04
11	rs10833153	19691401	2193.48
11	rs713356	19693582	2214.91
11	rs1561937	25585180	1602.2
11	rs326752	29594751	2236.72
11	rs326753	29598857	2236.72
11	rs326754	29599155	2236.72
11	rs326757	29601673	2236.72
11	rs326763	29605945	2242.17
11	rs326769	29609480	2242.17
11	rs763891	33622297	1769.95
11	rs4375416	46350130	1816.06
11	rs7111556	46359979	1970.8
11	rs7111668	46359997	1970.8
11	rs12224831	46956711	1714.54
11	rs6485713	46962474	1648.58
11	rs2035067	46963196	1799.63
11	rs10838638	46976861	1799.63
11	rs59520560	46986995	1648.58
11	rs7940468	46993472	1648.58
11	rs11039048	46996119	1796.69
11	rs7123059	47018975	1693.88
11	rs2905495	60841281	1627.41
11	rs757080	60842234	1688.76
11	rs2905496	60845073	1625.41
11	rs1297385	62251466	1669.78
11	rs10898908	72939226	2101.7
11	rs55822242	78305656	1658.36
11	rs61705205	78305822	1693.3
11	rs7117467	78307662	1696.86
11	rs12270785	78316265	1656.95
11	rs7125515	78317997	1864.11
11	rs4376933	78319321	1656.95
11	rs4388909	78319651	1656.95
11	rs4382939	78320326	1651.22
11	rs4397883	78320433	1602.74
11	rs7104404	78320651	1656.95
11	rs7103735	78320799	1656.95
11	rs12282923	78321047	1656.95
11	rs73510887	78321213	1656.95
11	rs60617511	78322009	1650.7
11	rs59910319	78322034	1656.95
11	rs60169716	78322129	1656.95
11	rs57407802	78322228	1656.95
11	rs7113670	78323764	1656.95
11	rs59134728	78324055	1656.95
11	rs73510902	78324410	1656.95
11	rs12276063	78324618	1710.69
11	rs7101522	78325050	1656.95
11	rs7940273	78325296	1656.95
11	rs7925842	78325429	1696.86
11	rs11825623	78326166	1657.46
11	rs7948095	78327102	1697.42
11	rs7948223	78327233	1657.46
11	rs7951452	78327438	1657.46
11	rs4483615	78330169	1651.15
11	rs13377474	78331248	1651.15
11	rs4301812	78332571	1690.72
11	rs4341569	78332641	1810.17
11	rs4548650	78332755	1690.72
11	rs4620742	78333352	1599.93
11	rs11501939	78335436	1705.72
11	rs12274577	78336024	1856.82
11	rs11501941	78338619	1599.93
11	rs7111102	78341076	1759.83
11	rs11501948	78341305	1618.97
11	rs7130013	78342103	1990.05
11	rs7115431	78342104	2015.85
11	rs12272585	78347235	1597.75
11	rs113179922	78348609	2084.67
11	rs12284899	78349828	2018.04
11	rs7941022	78350009	2367.72
11	rs7941247	78350188	2367.72
11	rs7944265	78350226	1959.55
11	rs7944275	78350250	1837.15
11	rs7944369	78350305	2027.67
11	rs7941478	78350387	1857.9
11	rs1943527	84162769	1979.27
11	rs903939	91841425	1839.93
11	rs10830848	91844669	1951.42
11	rs10765529	91845139	1951.42
11	rs10741435	91845722	1952.48
11	rs10830849	91845934	1951.42
11	rs2220975	91849490	1840.27
11	rs1845904	91850105	1757.89
11	rs10765531	91851402	1840.27
11	rs1496704	91852077	1899.63
11	rs1496689	91856644	1840.27
11	rs989948	91859205	1840.27
11	rs1566060	91862146	1836.16
11	rs1496682	91863792	1840.27
11	rs1566061	91864890	1840.27
11	rs10830852	91867324	1961.9
11	rs10741437	91871182	1966.43
11	rs1390779	91873636	2046.84
11	rs527709	106251514	1772.7
11	rs7927064	123261385	2080.98
11	rs59862998	127417228	1590.32
11	rs7119808	132584949	1609.58
11	rs61454082	133934517	2222.77
12	rs67696537	34360075	1918
12	rs11831118	34372772	2008.15
12	rs12310117	34394817	2009.95
12	rs7978988	34396879	1795.8
12	rs56104967	34412661	2009.95
12	rs58369893	34417064	1904.43
12	rs148113818	34418904	1903.81
12	rs60202512	34420730	2069.78
12	rs35555540	34422642	2009.95
12	rs11830477	34426305	1949.15
12	rs7485928	34429460	1952.49
12	rs34668137	34432352	2513.03
12	rs28430920	34441502	2009.95
12	rs7302971	34446666	2009.95
12	rs57973775	34449952	1933.79
12	rs11834079	34468586	1975.5
12	rs12314546	34472507	1981.76
12	rs7310878	34478130	2009.95
12	rs55661466	34479557	2009.95
12	rs13328938	34485658	2009.95
12	rs7295503	34492305	1591.47
12	rs11053228	34494137	2078.56
12	rs11836224	34498414	2055.77
12	rs12314271	34500058	2078.56
12	rs9919815	34508720	1843.64
12	rs7305394	34510345	2078.56
12	rs61331418	34516144	1946.36
12	rs11053247	34516689	2078.56
12	rs12303308	34519084	2078.56
12	rs66670906	34524471	1591.47
12	rs7972614	34525161	2078.56
12	rs112734232	34526367	1698.34
12	rs58745004	34528335	2078.56
12	rs59691904	34541938	2078.56
12	rs12321721	34546690	2560.98
12	rs73322144	34546988	2019.32
12	rs58101579	34548614	1975.27
12	rs61058271	34548783	1982.4
12	rs57236100	34572074	2280.5
12	rs9706254	34576066	2078.56
12	rs9669334	34580222	2066.07
12	rs9705868	34588670	2098.53
12	rs10772168	34593441	2310.81
12	rs9706472	34593908	2280.5
12	rs9705721	34595721	2258.49
12	rs9668450	34603841	2211.7
12	rs9706548	34615802	2093.86
12	rs9669402	34616127	2271.76
12	rs11053317	34616953	2271.76
12	rs9737759	34620745	2271.76
12	rs9737730	34625940	2212.47
12	rs10743855	34627046	1763.19
12	rs9669092	34629922	1597.57
12	rs9669807	34640620	2211.33
12	rs9669350	34640670	2271.76
12	rs9739015	34641418	1696.54
12	rs9668165	34641884	1658.38
12	rs9795581	34642579	2133.73
12	rs9705627	34643603	2008.87
12	rs9668770	34646182	2152.78
12	rs9668881	34647152	2068.76
12	rs9705479	34648826	1714.64
12	rs9705545	34649225	1714.64
12	rs9706264	34650561	2082.73
12	rs9706250	34656014	2200.28
12	rs9706293	34661327	2271.76
12	rs9706186	34667321	1629.36
12	rs10844932	34673444	1835.46
12	rs11053369	34674967	1702.78
12	rs1689517	56466055	1823.14
12	rs11175577	65264090	1600.55
12	rs56138258	81182317	1833.17
12	rs73358845	81192366	1596.53
12	rs12311669	85638089	1834
12	rs7958612	85645520	1834
12	rs11116760	85647651	1834
12	rs9651975	85650539	1817.39
12	rs7488217	85659857	1834
12	rs73365747	85660372	1834
12	rs11116763	85663121	1834
12	rs7484582	85665665	1834
12	rs7962396	85785693	2277
12	rs12317867	85789256	2387.72
12	rs2063574	85795202	2202.74
12	rs2012472	85798728	2397.82
12	rs7311781	85808667	2311.42
12	rs7135361	85823599	2394.07
12	rs1533223	85831165	2387.72
12	rs1849384	85833160	2394.07
12	rs1983264	85835006	2398.3
12	rs6539893	85847928	2339.32
12	rs6539894	85868652	2075.88
12	rs7138754	85869659	1908.44
12	rs7486781	85871044	2025.42
12	rs10779162	85881917	1652.08
12	rs10862982	85883035	1652.08
12	rs523199	89230696	1894.89
12	rs11065903	111882119	1617.06
12	rs73425727	113452916	1723.85
12	rs73425730	113452942	1701.45
12	rs838946	125178530	1745.35
12	rs1872377	129256676	1630.86
13	rs169075	22212253	1914.3
13	rs986773	38941084	1690.81
13	rs2766491	46496178	1754.74
13	rs4559822	47844718	1772.54
13	rs7326934	49070512	1627.56
13	rs628912	101771550	1774.19
13	rs1572510	105381134	1615.9
13	rs11840893	105382091	1675.76
14	rs2120134	32162203	1694.26
14	rs12897779	32184417	1672.4
14	rs2184304	32325906	1611.59
14	rs73259084	32326106	1611.59
14	rs2184305	32326181	1611.59
14	rs10162515	32328830	1655.41
14	rs10147479	32329222	1717.57
14	rs7148746	32330274	1785.13
14	rs7160459	32332163	1611.59
14	rs60633646	32332615	1769.33
14	rs56173857	32332793	1668.77
14	rs8008432	32333568	1799.73
14	rs1012914	36944188	1736.76
14	rs1012913	36944646	1802.16
14	rs1033740	36945014	1802.16
14	rs7156102	36945488	2245.62
14	rs7156044	36945739	2485.72
14	rs7143894	57637832	1828.07
14	rs6573130	57653198	2120.55
14	rs17092950	57653994	2053.38
14	rs55692845	57654293	2053.38
14	rs17093005	57711984	1614.5
14	rs6573139	57720464	1637.2
14	rs716690	57728652	1654.78
14	rs7141198	57737469	1765.55
14	rs2265059	57746217	2319.84
14	rs2152362	57775642	1684.41
14	rs2152366	57833739	1745.69
14	rs7142424	57834169	1808.36
14	rs4901773	57835368	1626.38
14	rs2152360	57866623	1612.22
14	rs1956635	86186113	1689.64
14	rs10143685	86191216	1694.05
14	rs9323776	86195704	1687.88
14	rs242764	90077209	1659.94
14	rs242763	90077221	1659.94
14	rs6575264	92985113	1665.04
14	rs11844498	105695741	1644.94
14	rs11845995	105930923	2104.34
14	rs4983416	105937272	2137.47
14	rs7494205	105962057	1650.2
14	rs8012192	106201508	1694.87
14	rs989952	106215459	1905.1
15	rs10873600	23780005	2034.99
15	rs12912689	23781423	2034.99
15	rs6576431	23782201	2121.4
15	rs8032143	25472438	1672.72
15	rs2714757	25478233	1699.49
15	rs2714758	25479337	1699.49
15	rs2714759	25480253	1636.73
15	rs2719913	25482937	1699.49
15	rs2719916	25484285	1636.73
15	rs2714762	25484555	1699.49
15	rs2719918	25488786	1643.46
15	rs2719920	25490182	1706.1
15	rs1969608	25490518	1706.1
15	rs2714786	25520907	1648.82
15	rs1448484	28283441	3384.12
15	rs143431483	29152317	1804.65
15	rs10152250	29427400	4218.2
15	rs600637	34258834	2116.59
15	rs676281	34260170	2001.93
15	rs476814	34265830	1791.19
15	rs638169	34268336	1745.17
15	rs480616	34269975	1726.14
15	rs592585	34271648	2587.06
15	rs7174173	39609906	3084.03
15	rs679882	40759347	1630.29
15	rs199138	45387550	1681.74
15	rs2554451	45388382	1681.74
15	rs269863	45397566	2113.73
15	rs1874318	45698395	1603.98
15	rs1145073	45705571	1604.35
15	rs2486290	45709109	1604.35
15	rs2467856	45709185	1604.35
15	rs2486289	45709692	1604.35
15	rs2467857	45709931	1604.35
15	rs2433605	45710210	1604.35
15	rs879046	51492263	2064.55
15	rs2414360	54976332	4170.11
15	rs974828	60855555	1840.63
15	rs6494466	64508763	1807.48
15	rs8033972	64524980	1823.76
15	rs12904498	72716448	1658.73
15	rs11629784	78711158	2142.78
15	rs748567	99965776	1626.01
15	rs28538685	100693513	1916.22
16	rs3176406	130853	1651.63
16	rs7184706	5695230	1737.34
16	rs8044038	6414783	1611.16
16	rs7192148	8049148	2193.86
16	rs11863486	9225311	1626
16	rs8057479	9225553	1654.88
16	rs13331638	19626500	1617.57
16	rs13332214	23011719	1710.17
16	rs11864294	24935566	1671.51
16	rs13332258	24936627	1679.61
16	rs1110471	66350593	1599.94
16	rs748059	84007565	1688
16	rs8182101	85418210	2123.28
16	rs73271208	85632184	1791.42
16	rs4325564	85724026	2179.16
16	rs1834022	87394386	2050.89
16	rs4538021	87474781	1930.76
16	rs9932551	87479384	2059.56
17	rs869050	699988	1934.27
17	rs4790359	2631985	3690.57
17	rs61032100	3496260	1721.36
17	rs57260375	3496378	1630.65
17	rs34203267	3496505	1630.29
17	rs891746	3588807	2026.34
17	rs220486	3593074	1912.28
17	rs172691	3597062	1697.84
17	rs2737110	3604035	1621.6
17	rs2567862	3612762	1619.53
17	rs1431976	3620803	1678.09
17	rs2737133	3621342	1678.37
17	rs2567886	3621663	1678.37
17	rs2472020	3622083	1677.4
17	rs2472021	3622137	1677.4
17	rs2976228	3622182	1592.86
17	rs2915563	3622213	1677.4
17	rs7218908	3622250	1677.4
17	rs2436089	3622513	1591.11
17	rs2472022	3622634	1678.09
17	rs2472023	3622797	1678.09
17	rs2472025	3623053	1678.09
17	rs2472026	3623148	1678.09
17	rs2915562	3623806	1678.09
17	rs2859705	3624603	1678.09
17	rs2472027	3626118	1678.09
17	rs2436084	3626220	1678.09
17	rs220463	3626475	1807.9
17	rs1185511	3627619	1599.03
17	rs8074965	4400384	2194.63
17	rs2779192	15842823	1780.35
17	rs2779195	15847441	1758.37
17	rs2535607	15856196	1677.41
17	rs2779199	15856778	1662.51
17	rs9915709	21286174	1918.85
17	rs8069171	29266780	2889.15
17	rs7217262	29267574	2701.55
17	rs113910932	29271615	2646.94
17	rs111409152	29271624	2675.53
17	rs2089464	29272385	2675.53
17	rs7216725	29273786	2675.53
17	rs16968287	29275101	2787.77
17	rs9909015	29276807	2491.19
17	rs8079412	29277114	2575.74
17	rs6505221	29277349	2471.12
17	rs8075184	29277930	2557.19
17	rs9890402	29278526	2544.8
17	rs8067480	29278968	2557.19
17	rs8076569	29280037	2557.19
17	rs1876431	29284030	2452.26
17	rs1876432	29284214	2471.35
17	rs11870977	29285901	1659.01
17	rs1039724	29286855	2291.99
17	rs111781771	29287826	1926.3
17	rs79891199	29288195	2420.57
17	rs9912077	29289053	2420.57
17	rs9912617	29289297	2420.57
17	rs9906718	29289608	1862.45
17	rs60001093	29290046	2420.57
17	rs55861543	29290106	2455.55
17	rs73267746	29290146	2350.75
17	rs9675277	29290783	2350.75
17	rs9892391	29291332	2245.07
17	rs8069983	29293359	1736.84
17	rs28897076	29293401	1738.57
17	rs9674612	29293452	1874.55
17	rs28856871	29293581	2013.89
17	rs28796625	29293642	2224.96
17	rs7213719	29294018	2350.75
17	rs7221217	29297397	2520.99
17	rs7219775	29297595	2079.72
17	rs7221473	29297910	2520.99
17	rs7225888	29298304	2359.64
17	rs7211440	29298413	2033.59
17	rs7224960	29298451	1875.88
17	rs9907077	29298909	1979.16
17	rs7208991	29301709	1615.23
17	rs7224572	29301901	2272.82
17	rs7208589	29302050	2283.4
17	rs8073226	29305569	2477.95
17	rs9915124	29308489	1979.16
17	rs4600517	29319523	2127.06
17	rs9907225	29319956	2134.54
17	rs6505224	29320775	1979.28
17	rs9894572	29323511	2122.8
17	rs7211961	29338545	2318.7
17	rs9909049	29346711	1708.46
17	rs8073072	29350769	3754.11
17	rs11869554	29359973	1661.29
17	rs7215506	29360004	1775.95
17	rs59613972	29363366	2150.57
17	rs6505228	29375177	2086.25
17	rs7215220	29375544	1754.87
17	rs8075994	29376689	1754.87
17	rs2340565	29382608	1673.15
17	rs2593595	41056245	1728
17	rs9912508	53457348	1924.17
17	rs35774871	54585145	1937.96
17	rs2333671	58314650	1717.81
17	rs8079220	58316733	1608.04
17	rs7221837	58406418	1623.69
17	rs58605502	58421412	1650.33
17	rs8080658	58422483	1711.81
17	rs7209098	58444346	1717.75
17	rs8070412	58508102	2116.79
17	rs8071181	58508582	2279.13
17	rs59873900	58511029	2406.24
17	rs7208840	58514399	2792.29
17	rs6503970	58516914	2739.79
17	rs9895485	58518061	2865.55
17	rs7207080	58519830	2853.13
17	rs9893478	58521523	1780.8
17	rs9893667	58521553	2518.65
17	rs9896692	58527194	2678.24
17	rs9674768	58527600	2656.04
17	rs7209202	58532239	2587.61
17	rs9897522	58534847	2721.28
17	rs8066727	58544953	2782.46
17	rs9893930	58546595	2023.56
17	rs73326479	58548995	2556.7
17	rs9892159	58549312	2556.7
17	rs7211872	58550725	2726.22
17	rs9896466	58553365	2503.83
17	rs56109827	58560065	2566.81
17	rs7211039	58562671	2292.4
17	rs7209764	58562694	2679.42
17	rs7210106	58562900	2619.04
17	rs8076543	58564095	2587.44
17	rs8070148	58566379	2477.24
17	rs8070347	58568505	2477.24
17	rs9909702	58568996	2722.49
17	rs28450199	58573443	2740.61
17	rs8078633	58573865	2735.02
17	rs55851031	58577869	2556.7
17	rs1540446	58581468	2522.36
17	rs9914846	58582039	2740.61
17	rs9914683	58582082	2740.61
17	rs73330212	58585068	2548.87
17	rs59709848	58585391	2733.06
17	rs8079132	58591178	2443.99
17	rs59502975	58592447	2674.39
17	rs7214631	58593165	2982.23
17	rs6503981	58602063	2740.61
17	rs1197095	58610478	2516.99
17	rs751980	58616533	1811.47
17	rs1197079	58617802	2011.47
17	rs1197078	58617880	1967.96
17	rs931564	58631702	1756.21
17	rs1197072	58632622	1756.21
17	rs1197065	58636463	1999.24
17	rs1197062	58641118	1788.33
17	rs1197060	58642801	2093.13
17	rs2572053	58643993	1989.36
17	rs6503998	58908505	1711.09
17	rs8071654	58982924	1754.12
17	rs7209204	59046936	1668.93
17	rs7220868	59224241	1618.34
17	rs7208945	59227650	1658.2
17	rs9303439	59229266	1656.58
17	rs9895596	59229474	1798.87
17	rs2727278	62016704	1686.54
17	rs2727277	62016860	1686.54
17	rs2228995	62018109	1675.57
17	rs2227906	62018164	1681.37
17	rs112596432	62851023	1821.86
17	rs7225023	72216240	1829.02
17	rs6501702	72219925	2163.41
17	rs8074619	72220542	2026.06
18	rs55979843	7132837	1739.51
18	rs8084516	67572399	2206.8
18	rs3916235	67578931	2328.12
18	rs12968717	67580411	1949.36
18	rs4891787	67581009	1949.36
18	rs3931957	67583431	2004.94
18	rs4891380	67595384	2295.33
18	rs4891381	67595449	2281.38
18	rs11661227	67595928	2310.28
18	rs12964730	67595930	2311.36
18	rs12953332	67597095	2342.94
18	rs4275943	67597849	2342.94
18	rs11663959	67598537	2328.3
18	rs11659873	67599289	2026.51
18	rs12962929	67600510	2328.12
18	rs12455284	67600670	2337.2
18	rs11665349	67601981	2328.12
18	rs3934439	67603980	2054.88
18	rs3934438	67604812	1941.67
18	rs4891794	67611543	2531.66
18	rs4891384	67624554	2805.84
18	rs56796157	67627511	2012.45
18	rs12955117	67628430	2141.86
18	rs7237171	67635948	2531.66
18	rs2117557	67644013	2531.66
18	rs4891795	67646327	2531.66
18	rs8085960	67647035	2531.66
18	rs12968104	67650781	2512.66
18	rs12608079	67651050	1873.3
18	rs1004623	67664150	2531.66
18	rs11151553	67666907	1862.64
18	rs12968403	67672139	1745.8
18	rs11151554	67672751	2531.66
18	rs12964790	67675112	1907.96
18	rs4891800	67683698	2517.2
18	rs7244421	67685007	1806.35
18	rs12957935	67685702	1806.35
18	rs11660872	67686635	2531.66
18	rs4891801	67687259	2805.84
18	rs1369290	67691520	2531.66
18	rs1545071	67695505	2531.66
18	rs892767	67699093	1806.35
18	rs1583438	67700180	2531.66
18	rs2365742	67700998	2531.66
18	rs12608042	67701886	1715.08
18	rs1960819	67702586	1881.7
18	rs2164241	67703754	1851.3
18	rs11151559	67705420	1806.35
18	rs7230358	67706709	2531.66
18	rs11663969	67707490	1806.35
18	rs930294	67712105	1992.52
18	rs11876150	67722760	1992.52
18	rs11664201	67735974	1998.86
18	rs12953952	67737927	1998.86
18	rs1563962	67746299	2186.84
18	rs7240737	67757852	1753.62
18	rs8093117	67771187	1598.83
18	rs12966440	67824414	1617.02
18	rs7228334	73500233	1634.42
18	rs7236102	76065914	2310.66
19	rs112332856	3565599	1757.01
19	rs111317445	3566631	1765.54
19	rs10418588	4028690	1861.25
19	rs10423666	6025135	1946.56
19	rs640913	6043299	2192.41
19	rs10906992	8165159	1994.33
19	rs9749479	13078465	1759.55
19	rs113382350	13078712	1784.71
19	rs10424678	18649696	1732.44
19	rs6512274	18651116	1949.38
19	rs8103045	18651783	1839.77
19	rs8106688	18651801	1839.77
19	rs10403598	30971966	1703.76
19	rs10153469	51062940	3158.98
19	rs61245584	54350509	1802.01
20	rs554362	902002	2951.8
20	rs6133313	6407326	1705.5
20	rs6034866	17603728	1679.36
20	rs6059202	31841244	1602.04
20	rs6119471	32785212	1870.18
20	rs7262730	45387268	1743.41
20	rs7270383	45387316	1782.14
20	rs73295974	45387669	1782.14
20	rs73295978	45387791	1782.14
20	rs6090550	45387846	1782.14
20	rs4482548	45387950	1803.33
20	rs4295071	45387971	1751.43
20	rs6094459	45388039	1803.33
20	rs56403621	45388363	1803.33
20	rs6094460	45388509	1803.33
20	rs73295983	45388891	1809.08
20	rs73295986	45389617	1718.04
20	rs2426515	53072717	1681.33
20	rs35646814	53190148	1675.1
20	rs6014061	53190167	2195.77
20	rs6023376	53195714	1976.57
20	rs2022371	53196113	1831.88
20	rs6014064	53198096	2792.12
20	rs6014065	53198848	2792.12
20	rs6023892	53750046	1631.28
20	rs34307986	53750653	1631.28
20	rs6023893	53750700	1631.28
20	rs6023895	53751006	2041.82
20	rs2426551	53753686	1863.42
20	rs6023900	53757048	1598.11
20	rs2426552	53757603	2148.14
20	rs2426553	53757694	2303.35
20	rs6023903	53758446	2256.05
20	rs6014298	53759934	2028.55
20	rs6098450	53761578	1901.72
20	rs2870391	53762628	2289.74
20	rs6064175	53764620	2307.78
20	rs7264109	53765844	2303.5
20	rs6024103	54034601	1764.16
20	rs6092831	58406221	1657.24
20	rs7262285	59986272	2076.49
20	rs2427261	60725495	1685.48
20	rs2427263	60725986	1688.16
20	rs6010955	62159173	3582
20	rs186332	62159468	3544.56
20	rs310644	62159504	2349.79
20	rs374800	62161418	2355.82
20	rs94991	62161421	1794.93
20	rs310652	62171421	3599.52
20	rs404613	62173925	3506.12
20	rs366019	62178105	3238.85
20	rs310613	62181000	1951.13
20	rs310612	62181508	1593.24
20	rs310611	62182755	1901.28
21	rs398002	17375497	1636.9
21	rs1689045	17604072	2230.26
21	rs238971	17606322	1635.89
21	rs238977	17609523	1761.8
21	rs238978	17609628	1816.64
21	rs238979	17609813	2111.41
21	rs9974249	17733565	1592.37
21	rs416521	17740321	1867.96
21	rs2823850	17877794	1781.73
21	rs28647658	17917666	1600.71
21	rs2823878	17928015	1597.67
21	rs2823880	17928554	1667.99
21	rs2000625	17933782	2020.36
21	rs2000627	17933899	1729.58
21	rs2823882	17934419	2020.36
21	rs8126583	17934533	2020.36
21	rs2823883	17934559	2020.36
21	rs2823886	17937036	2016.65
21	rs2000782	17937379	1602.05
21	rs2823887	17938120	1712.38
21	rs9980357	17938388	1712.38
21	rs2827756	24238041	3572.8
21	rs9979989	24239365	3594.21
21	rs2829003	25712846	1970
21	rs12626581	25713654	2022.91
21	rs2211958	25714025	1907.09
21	rs2105518	25721208	1774.3
21	rs2105519	25721585	1759.35
21	rs2186422	25723280	2039.55
21	rs7281433	25724094	1908.76
21	rs73344492	25725122	2103.74
21	rs73344494	25725160	2039.55
21	rs1888423	25726147	2010.86
22	rs607893	20950079	1924.63
22	rs9622589	37640671	2137.08
22	rs9622590	37640673	2137.08
22	rs73409263	38711683	1618.74
22	rs2899306	39269721	1992.23
22	rs12159761	39272641	2710.17
22	rs8135911	40815089	1620.57
22	rs9607834	42116560	1692.61
22	rs5996055	42127139	1766.12
22	rs5996057	42130324	1795.15
22	rs6002495	42203289	1853.67
22	rs6007892	46771921	1842.44
